# Supplementary material for: Network-Based Analysis to Identify Drivers of Metastatic Prostate Cancer Using GoNetic
Source: Cancers (Basel). 2021 Oct 21;13(21):5291. doi: 10.3390/cancers13215291 (PMC8582433; doi:10.3390/cancers13215291)
Supplement: Supplementary file 1 [file cancers-13-05291-s001.zip]

Archive with 3 entries (3 files):
- cancers-1377516-Supplementary Files-for conversion.pdf
- SupplementaryTables_GoNetic.xlsx
- TableS5.xlsx
