# Supplementary material for: Network-Based Analysis to Identify Drivers of Metastatic Prostate Cancer Using GoNetic
Source: Cancers (Basel). 2021 Oct 21;13(21):5291. doi: 10.3390/cancers13215291 (PMC8582433; doi:10.3390/cancers13215291)
Supplement: Supplementary file 1 [file cancers-13-05291-s001.zip › SupplementaryTables_GoNetic.xlsx]

## Sheet: Table_S1
Table S1.GoNetic and Hierarchical HotNetTokheim benchmarking results.
Data can be used with the benchmark scripts of [C.J. Tokheim, et al. “Evaluating the evaluation of cancer driver genes.” PNAS 2016], at https://github.com/KarchinLab/Tokheim_PNAS_2016 to reproduce the benchmark figures
	GoNetic results			Hierarchical HotNet results
	gene	penalty		gene
	RBX1	1		ABCD3
	NOTCH1	1		ABL2
	ARID1A	1		ABTB1
	CREBBP	1		ADAM22
	SYNE1	1		ALDH1L2
	HTT	1		ANKS1B
	RELN	1		APPL2
	BRD7	1		AQR
	FLNB	1		ARHGAP15
	EZH2	1		ARHGDIB
	DNAH5	1		ARL2BP
	NALCN	1		ARRDC3
	NF1	1		ATL2
	STAG1	1		ATM
	ITGA8	1		AZGP1
	TAOK1	1		B2M
	RB1	1		B3GALT4
	SMARCA4	1		BCAS3
	IRS1	1		BLM
	SMAD4	1		BRAF
	TLE1	1		BRE
	MAX	1		BTN3A3
	CDK4	1		C14orf93
	CDKN2A	1		C15orf48
	SPTBN5	1		C1orf131
	NCOR1	1		C3
	SMARCA2	1		CAP2
	DOCK2	1		CASP8
	COL11A1	1		CCDC88A
	OGT	1		CCNY
	COL12A1	1		CD1B
	KMT2C	1		CD46
	KDM6A	1		CDH2
	GPC4	1		CDK14
	UNC79	1		CDKN2A
	CHD8	1		CELF1
	COL1A2	1		CFAP36
	ARID2	1		CFH
	DYNC1H1	1		CHD8
	CTNNB1	1		COG3
	PBRM1	1		COG4
	PPFIA2	1		COG5
	FBXW7	1		CORO7
	PCLO	1		CREBBP
	TTN	1		CUL1
	EED	1		CUL3
	RYR3	1		CXCL1
	RAC2	1		DAAM1
	PIK3CA	1		DACH1
	MTOR	1		DCUN1D1
	DNAH8	1		DIP2A
	UNC13C	1		DLG2
	FAT3	1		DTNA
	PTPRD	1		DTNB
	ELMO1	1		DYRK1A
	BAP1	1		DYRK4
	CHD4	1		EEF2KMT
	KMT2D	1		EFNA5
	ANK2	1		EIF1
	APC	1		ELMO1
	NOS1	1		EPHA3
	TPM3	1		EPHA7
	PLCG1	1		EPHB2
	TBL1XR1	1		EPHB3
	ERBB4	1		ERBB4
	LRP1B	1		ETV3
	DNAH3	1		FAM65B
	NEB	1		FAP
	HDAC11	1		FAT1
	CD38	1		FBXW7
	RIMS2	1		FCHSD2
	RYR1	1		GALNT10
	TP53	1		GBE1
	DCTN1	1		GCG
	MADD	1		GHRH
	CACNA2D2	1		GLCCI1
	CACNA1E	1		HDAC9
	ATM	1		HFE
	LRP2	1		HLA-A
	PTEN	1		HPGDS
	VHL	1		HPS4
	RYR2	1		HRAS
	SPTA1	1		JAKMIP2
	PREX2	1		KLHL3
	STX1A	1		KLHL41
	FAT1	1		KLK9
	HUWE1	1		KMT2C
	HERC2	2		KPNA6
	PCDHB11	2		KRAS
	ATP2A2	2		LECT1
	FOXP1	2		LIX1
	DLG1	2		LPAR1
	APOB	2		LPP
	AMPH	2		MALT1
	PTPRB	2		MEST
	KARS	2		MFI2
	RARG	2		MLLT4
	CACNB2	2		MMRN1
	BRCA1	2		MMS22L
	SMURF2	2		MTRR
	BTK	2		MYBPC1
	MYO10	2		MYCN
	TRIP12	2		MYH10
	SPTAN1	2		MYH14
	SMARCA1	2		NAT2
	SF3B1	2		NCF2
	SCN5A	2		NCOR1
	COL5A1	2		NEB
	UBE2D3	2		NKX3-1
	GRIA2	2		NRAP
	PTPRZ1	2		NRAS
	TGFBR2	2		NUCB2
	TNNI2	2		PACSIN2
	EPHA4	2		PIK3CA
	RALGAPA2	2		PPP2R5C
	KRAS	2		PRPF8
	FAT2	2		PRSS21
	PLCD3	2		PRTFDC1
	ADCY6	2		PSPH
	SRRT	2		PTEN
	ZFPM2	2		PTGES
	CXCR4	2		PTGS1
	ADCY8	2		PTGS2
	RPL10	2		PTPN22
	EPHA7	2		PTPN3
	CACNA1D	2		PTPN7
	MYH4	2		PTPRK
	DMD	2		PTPRR
	TLR6	2		RAC1
	POLR2B	2		RAC2
	DAAM1	2		RASA1
	ITGB3	2		RB1
	PLCB4	2		RFFL
	DOCK4	2		RGL1
	CCT8	2		RHOA
	RASGRF2	2		RIT1
	RHOA	2		RPS6KA2
	ADAM23	2		RTKN
	NRCAM	2		RUNX1T1
	DCC	2		SCN5A
	CDH1	2		SERPINB5
	CLCA2	2		SHPRH
	MUC16	2		SKAP2
	GTF3C1	2		SLU7
	MMP16	2		SNX7
	ADAM22	2		SOS1
	ERBB2	2		SPOP
	EPB41L2	2		STK11
	MYH3	2		STK39
	COL6A3	2		STRADB
	RBBP7	2		STYXL1
	GATA6	2		TBC1D1
	RBL1	2		TECR
	CABLES1	2		TEK
	CDH18	2		THRB
	SYNE2	2		TNFRSF10B
	TNR	2		TPX2
	GNB3	2		TRPM6
	DYSF	2		TTC31
	SPEN	2		UBE2V2
	DGKI	2		UGGT2
	FAT4	2		UHRF1BP1L
	CNTN1	2		USH1C
	PRKAA2	2		USH1G
	RAPGEF1	2		USP28
	SEC23A	2		UTRN
	CTNNAL1	2		VAV1
	EPRS	2		WHSC1L1
	PRPF8	2		ZMAT4
	MYH11	2		ZMYM4
	MYL12B	2		ZNF267
	RIMS1	2		ACSS3
	CAMK2A	2		ACYP1
	MYH2	2		AMY2B
	INPPL1	2		ATP2B2
	LRRC7	2		ATP2B4
	GRIA3	2		DLG1
	NIPBL	2		ENPP2
	CASP1	2		EPB41L1
	LAMC2	2		GAPDHS
	PDE1A	2		HAS2
	HIF1A	2		ITPR1
	ZP4	2		KCNA3
	MED13L	2		KIF13B
	ACTA1	2		KIF1B
	TNRC6B	2		KIF21A
	TRRAP	2		MPI
	ITGAD	2		MTHFD1
	ADCY7	2		MTHFD2L
	SEMA3E	2		PGK2
	COL7A1	2		PGM1
	HECW1	2		PMM1
	TEK	2		PPT1
	KMT2A	2		PPT2
	CACNA1G	2		SI
	CTNND1	2		STARD13
	PTPRJ	2		TKTL2
	COL4A5	2		XYLB
	DNMT3A	2		CASP1
	NEDD4	2		CASP5
	WT1	2		CTSK
	COL5A2	2		DCN
	CTCF	2		FGF1
	SF3A1	2		FGF2
	USP28	2		FGF7
	PAPPA2	2		FGF8
	EP300	2		FGFBP1
	RGS7	2		FGFR2
	EPHB3	2		FGFR3
	CELSR3	2		NLRP1
	IKBKB	2		RHOBTB2
	GABRB3	2		ACTA2
	MAP4K4	2		ACTN2
	COL3A1	2		ARNT2
	CNOT1	2		CD320
	GNAS	2		CSRP3
	LRP6	2		GSTM3
	LRP1	2		KCNA4
	MED8	2		LRP12
	ADAM2	2		MAST2
	NFE2L2	2		MXRA7
	IARS	2		MYOZ1
	CHD2	2		SH3GL2
	LAMC1	2		COCH
	MYH9	2		COL16A1
	PCDHB12	2		COL1A1
	GABRA1	2		COL2A1
	RALGAPB	2		COL4A1
	POLE	2		COL4A2
	DNAH7	2		COL4A3
	MYBPC3	2		COL4A4
	POLR1C	2		FGB
	EPHA5	2		FGG
	CUL3	2		HYAL1
	ARAP3	2		KLK6
	SPTB	2		GIGYF2
	ACTA2	2		KEAP1
	FXYD2	2		MAZ
	RAD21	2		MYH7
	ITPR1	2		NFE2L2
	PTPRK	2		NUDT4
	FGFR2	2		OXR1
	JUP	2		SF3B1
	ITGA1	2		SLK
	SPTBN2	2		SNRPN
	TLN1	2		TARS
	ROBO1	2		TARSL2
	MYC	2		ACVR1
	PLAU	2		PDGFA
	EGFR	2		PDGFC
	CACNA1B	2		PDGFRA
	RAPGEF6	2		PRKRIP1
	IWS1	2		SCUBE3
	GRM8	2		TGFBR1
	NF2	2		TGFBR2
	MITF	2		ITPR2
	GNAT2	2		MX1
	TLN2	2		PKD2
	PDGFRB	2		TRPC1
	ACTN2	2		TRPC3
	ANK3	2		TRPC4
	SEL1L	2		TRPC6
	NRXN1	2		TRPC7
	NOTCH2	2		CSDE1
	DDB1	2		HEATR5A
	GIT1	2		HID1
	MAPK8IP1	2		PACRGL
	UNC80	2		PLEKHA3
	GNA13	2		PRUNE2
	PTK2	2		RCN3
	PCDHB1	2		EPRS
	CDH9	2		IARS
	MEIS1	2		KARS
	PCDH10	2		LAMB1
	PARD3	2		2021-09-12
	PLCB1	2		SOX5
	NTRK3	2		SPAG4
	HSPA8	2		ANO3
	DSP	2		ASPM
	ITPR2	2		MTOR
	PPFIBP1	2		PACS2
	VCAN	2		PREX2
	CTR9	2		RHEB
	RUNX1T1	2		ARHGAP29
	COL16A1	2		CACNA1C
	ANO4	2		CMYA5
	CCND2	2		ELL3
	AAK1	2		LAMA3
	TUBB6	2		MCF2L2
	IGF1	2		ARL6
	KMT2E	2		BBS12
	SMARCC1	2		BBS5
	FN1	2		BBS9
	HNF1A	2		LZTFL1
	TRIO	2		TTC8
	KALRN	2		ASCC3
	MUC15	2		DDX10
	PRKCH	2		G3BP2
	MAP3K1	2		RPL22L1
	KDM3B	2		RPL3L
	ATP1A2	2		WDR36
	SLIT2	2		ATP8A1
	EIF4A2	2		ATP8A2
	RASA2	2		ATP8B1
	MET	2		ATP8B2
	ERBB3	2		ATP8B4
	FBN1	2		TMEM30A
	CTNNA2	2		CADM4
	SMAD3	2		CSNK1G1
	EPB41L3	2		DYNC1I1
	LARS	2		MKRN1
	DST	2		RUNDC3B
	MYH10	2		TAOK1
	ACTC1	2		ENO2
	ANXA1	2		PAFAH1B2
	PRKD3	2		SIGIRR
	MOV10	2		SLA
	PTPRF	2		SNUPN
	POLE2	2		TNNT3
	CNTN6	2		METTL14
	CLEC10A	2		METTL3
	STAG2	2		PPP1R1B
	EPHA6	2		ROBO1
	NLRP1	2		ROBO2
	MAGI2	2		SEL1L
	ARHGEF10L	2		ANTXR2
	GSTM3	2		BAMBI
	LRRK2	2		CAPRIN2
	KDR	2		LRP6
	FBXW2	2		SOST
	PLXND1	2		AP1M2
				AP2B1
				CIR1
				LDLRAP1
				U2AF1
				CPS1
				ETNPPL
				GLDC
				GLYAT
				MCCC2
				DMXL2
				MTHFD1L
				NF1
				PIWIL1
				SMCHD1
				ECM1
				KAT6A
				PNPLA8
				RERE
				TRIM22
				CADM1
				LIMD2
				PSMA4
				PSMA6
				CRYAA
				CRYBA4
				CRYBB2
				CRYGC
				DCT
				OGDHL
				PAH
				TYR
				DMC1
				PAIP1
				RAD51AP1
				USP12
				ELP2
				ELP4
				ELP5
				ELP6
				FAM120B
				KCND3
				KCNIP2
				KCNIP4
				FAM133B
				PPP4R2
				SLC4A1AP
				TRAPPC13
				FBN1
				FBN2
				LTBP1
				MFAP4
				MEOX1
				NGLY1
				UBE2R2
				UBXN2B
				ADAMTS12
				COMP
				MATN3
				ALG10
				ALG8
				PIGX
				AMPH
				DNM3
				PPP3CC
				BMP4
				GDF11
				WFIKKN2
				BTBD11
				CEP83
				SCN3A
				CAGE1
				MPPED2
				RXRG
				CALB1
				TRPV5
				TRPV6
				CBFB
				CEBPZ
				COL7A1
				CCM2
				KRIT1
				TWIST2
				CRB1
				INADL
				TJP3
				DGKI
				PLCB4
				PLCH2
				DHX37
				HACE1
				PLXNA2
				F2
				SERPINC1
				SPP1
				FAM19A1
				RAB37
				RABGGTB
				GTF2A2
				PLIN3
				TBPL1
				HOOK3
				MSR1
				NKG7
				HSPB11
				IFT27
				SEC23IP
				KDELR1
				SEC23A
				TMED3
				KDM6A
				KMT2D
				SIX4
				MAGI2
				POLR2B
				TGFA
				NDUFS1
				NDUFV1
				TUSC3
				NETO2
				TMEM168
				WDHD1
				PF4
				PLEK
				THBS1

## Sheet: Table_S2
Table S2. Overview of the number and type of variants and samples selected for analysis in the two mPCa cohorts (ARM and HMF) and the primary PCa cohort (TCGA).
SO term	HMF	ARM	TCGA
Missense_variant	14919	11650	4175
Frameshift_variant	1558	1045	291
Stop_gained	961	712	246
Inframe_deletion	372	213	44
Splice_donor_variant	228	352	96
Splice_acceptor_variant	164
Inframe_insertion	57	28	5
Start_lost	42	-	-
Stop_lost	17	6	5
Somatic mutations	18318	14006	4862
Number of genes	9101	7774	3614
Number of genes in Reactome	4883	4364	2089
Somatic mutations in Reactome genes	10441	8202	2888
Number of samples	325	308	284

## Sheet: Table_S3
Table S3. Summary table providing the mutational enrichment p-values obtained with and without correcting for TMB and this for respectively the HMF and ARM metastatic cohorts.
Bold = significantly enriched in mutations in mPCa vs. PCa after TMB correction in at least one of the mPCa cohorts, Italic = significantly enriched in mutations in LN+ vs. LN- primaries (p-value < 0.1)
GoNetic genes		In CGC?	Number of samples with a mutation in GoNetic						OnCompare with and without TMB correction for HMF and ARM cohort compared to the TCGA					Patients with matched primary and metastasis (Gundem + Kumar), P = mutation is present and NP = mutation is not present in the primary sample					Patients with multiple metastases (Gundem + Kumar) without matched primary sample available				MPC primaries with LN+		TCGA primaries with LN+		Oncompare without TMB correction
and subnetworks			genes in HMF, ARM and TCGA cohort + % of samples with a mutation						(best p-value = min p-value between ARM and HMF OnCompare test after TMB correction)					MaM = number of patients with mutation detected in the majority (>50%) of the metastatic samples, MiM = number of patients with the mutation present in the minority of metastasis.					T = mutation is present in all metas, AT = present in majority of metastatic samples, NT = present in the minority of the metas only				at diagnostic time		at diagnostic time		LN+ vs LN-
Genes	Subnet	CGC	HMF	HMF_%	ARM	ARM_%	TCGA	TCGA_%	OnCompareHMF	OnCompareARM	OnCompareCorrHMF	OnCompareCorrARM	OnCompareCorrBest	matched_P_MaM	matched_P_MiM	matched_NP_MaM	matched_NP_MiM	matched_%	multim_T	multim_AT	multim_NT	multiple_%	MPC_LN+	MPC_LN+_%	TCGA_LN+	TCGA_LN+_%	OnCompareLNposneg		Colnames	Explanation
TP53	1	TRUE	123	0.3785	101	0.3279	18	0.0634	0	0	0	0	0	5	1	0	0	0.4615	7	0	0	0.2917	3	0.5	16	0.4103	0		Genes	Gene name
AR	2	TRUE	41	0.1262	28	0.0909	2	0.007	0	0	0	0	0	0	0	0	2	0.2308	2	0	1	0.125	1	0.1667	0	0	0.3637		Subnet	In which subnetwork of GoNetic
MUC16	5	TRUE	31	0.0954	31	0.1006	11	0.0387	0.0033	0.002	0.0927	0.0147	0.0147	0	0	0	1	0.0769	3	0	0	0.125	0	0	3	0.0769	0.4711		CGC	Whether the gene was already reported in CGC Cosmic
FOXA1	1	TRUE	30	0.0923	26	0.0844	18	0.0634	0.0982	0.1693	0.4591	0.34	0.34	0	0	0	0	0	2	0	1	0.125	0	0	2	0.0513	0.8972		HMF	Number of samples with a mutation in this gene in HMF cohort
SYNE1	1	FALSE	35	0.1077	19	0.0617	7	0.0246	0	0.0162	0.0285	0.0688	0.0285	0	0	2	1	0.2308	3	0	1	0.1667	0	0	5	0.1282	0.0567		HMF_%	Proportion of samples with a mutation in this gene in HMF cohort
KMT2D	1	TRUE	22	0.0677	22	0.0714	7	0.0246	0.0078	0.0054	0.2549	0.0892	0.0892	0	1	0	1	0.1538	0	0	1	0.0417	0	0	3	0.0769	0.2458		ARM	Number of samples with a mutation in this gene in ARM cohort
APC	1	TRUE	26	0.08	16	0.0519	4	0.0141	0.0001	0.0078	0.0071	0.0053	0.0053	0	0	0	0	0	0	0	0	0	0	0	1	0.0256	0.5194		ARM_%	Proportion of samples with a mutation in this gene in ARM cohort
KMT2C	1	TRUE	21	0.0646	20	0.0649	8	0.0282	0.0196	0.0208	0.1867	0.1453	0.1453	0	1	0	0	0.0769	2	0	0	0.0833	0	0	4	0.1026	0.1766		TCGA	Number of samples with a mutation in this gene in TCGA cohort
RYR2	4	FALSE	25	0.0769	11	0.0357	10	0.0352	0.0157	0.4987	0.2768	0.5534	0.2768	0	0	0	0	0	1	0	0	0.0417	0	0	1	0.0256	0.844		TCGA_%	Proportion of samples with a mutation in this gene in TCGA cohort
SPOP	1	TRUE	17	0.0523	18	0.0584	29	0.1021	0.9887	0.9739	0.8772	0.9757	0.8772	0	0	1	0	0.0769	3	0	1	0.1667	0	0	3	0.0769	0.9595		OnCompareHMF	OnCompare p-value HMF>TCGA withtout TMB correction
FAT4	8	TRUE	14	0.0431	19	0.0617	4	0.0141	0.0216	0.0019	0.6702	0.0091	0.0091	0	0	0	1	0.0769	2	0	1	0.125	0	0	2	0.0513	0.2751		OnCompareARM	OnCompare p-value ARM>TCGA withtout TMB correction
DCHS2	8	FALSE	15	0.0462	15	0.0487	3	0.0106	0.0069	0.0053	0.0786	0.0272	0.0272	2	0	0	0	0.1538	0	0	0	0	0	0	3	0.0769	0.1007		OnCompareCorrHMF	OnCompare p-value HMF>TCGA with TMB correction
BRCA2	1	TRUE	17	0.0523	13	0.0422	2	0.007	0.001	0.005	0.3378	0.0341	0.0341	0	0	0	0	0	0	0	0	0	2	0.3333	3	0.0769	0.0076		OnCompareCorrARM	OnCompare p-value ARM>TCGA with TMB correction
PTEN	1	TRUE	14	0.0431	15	0.0487	9	0.0317	0.2421	0.1579	0.4003	0.2144	0.2144	1	0	0	1	0.1538	2	0	0	0.0833	0	0	2	0.0513	0.5758		OnCompareCorrBest	Minimum p-value between OnCompareCorrHMF and OnCompareCorrARM
RB1	1	TRUE	21	0.0646	8	0.026	1	0.0035	0	0.0185	0.002	0.021	0.002	2	0	1	0	0.2308	1	0	0	0.0417	0	0	0	0	0.8476		matched_P_MaM	Number of patients in Gundem and Kumar datasets with a mutation in this gene in the primary and the majority of the metastasis (>50%)
CTNNB1	2	TRUE	16	0.0492	12	0.039	2	0.007	0.0017	0.0085	0.0262	0.0182	0.0182	1	0	0	0	0.0769	2	0	1	0.125	1	0.1667	0	0	0.3637		matched_P_MiM	Number of patients in Gundem and Kumar datasets with a mutation in this gene in the primary and the minority of the metastasis (<=50%)
ATM	1	TRUE	16	0.0492	11	0.0357	8	0.0282	0.1078	0.3137	0.2058	0.4057	0.2058	0	0	0	0	0	1	0	0	0.0417	0	0	2	0.0513	0.5286		matched_NP_MaM	Number of patients in Gundem and Kumar datasets with a mutation in this gene not in the primary and the majority of the metastasis (>50%)
FAT3	3	TRUE	14	0.0431	11	0.0357	7	0.0246	0.1267	0.23	0.4099	0.3469	0.3469	0	0	0	1	0.0769	3	0	0	0.125	1	0.1667	1	0.0256	0.452		matched_NP_MiM	Number of patients in Gundem and Kumar datasets with a mutation in this gene not in the primary and the minority of the metastasis (<=50%)
PCDH15	3	FALSE	13	0.04	8	0.026	6	0.0211	0.1012	0.3689	0.383	0.5243	0.383	0	0	0	0	0	0	0	1	0.0417	0	0	0	0	0.9434		matched_%	Proportion of the patients in Gundem and Kumar datasets with matched primary and metastasis with a mutation in this gene
MUC4	5	TRUE	5	0.0154	15	0.0487	0	0	0.0127	0	0.2165	0.0001	0.0001	0	0	0	0	0	0	0	0	0	0	0	0	0	0.5		multim_T	Number of patients in Gundem and Kumar datasets with a mutation in this gene in all the metastasis
NEB	2	FALSE	13	0.04	6	0.0195	1	0.0035	0.0017	0.0519	0.0838	0.0698	0.0698	0	0	0	0	0	0	0	1	0.0417	0	0	1	0.0256	0.3343		multim_AT	Number of patients in Gundem and Kumar datasets with a mutation in this gene in the majority of the metastasis (>50%)
FLG	9	FALSE	12	0.0369	6	0.0195	3	0.0106	0.0247	0.2339	0.3374	0.3575	0.3374	0	1	0	1	0.1538	0	0	0	0	0	0	1	0.0256	0.4378		multim_NT	Number of patients in Gundem and Kumar datasets with a mutation in this gene in the minority of the metastasis (<=50%)
VCAN	1	FALSE	9	0.0277	9	0.0292	1	0.0035	0.0129	0.011	0.0866	0.0207	0.0207	0	0	0	1	0.0769	2	0	0	0.0833	0	0	1	0.0256	0.3343		multiple_%	Proportion of the patients in Gundem and Kumar datasets with mutliple metastasis but no primary with a mutation in this gene
TAF1L	1	FALSE	10	0.0308	7	0.0227	0	0	0.0004	0.0026	0.0821	0.0098	0.0098	0	0	1	0	0.0769	0	0	0	0	0	0	2	0.0513	0.0135		MPC_LN+	Number of patients with N1 (lymph node positive) status at diagnostic time from the MPC dataset with a mutation in this gene
FAT2	3	FALSE	9	0.0277	7	0.0227	3	0.0106	0.0838	0.1473	0.6874	0.2182	0.2182	0	0	0	0	0	0	0	0	0	0	0	2	0.0513	0.1877		MPC_LN+_%	Proportion of patients with N1 (lymph node positive) status at diagnostic time from the MPC dataset with a mutation in this gene
RNF213	10	TRUE	9	0.0277	7	0.0227	2	0.007	0.0372	0.077	0.5072	0.104	0.104	1	1	0	0	0.1538	0	0	0	0	0	0	0	0	0.8607		TCGA_LN+	Number of patients with N1 (lymph node positive) status at diagnostic time from the TCGA dataset with a mutation in this gene
COL11A1	6	FALSE	7	0.0215	8	0.026	2	0.007	0.0878	0.0529	0.2829	0.0853	0.0853	0	0	0	0	0	0	0	0	0	0	0	2	0.0513	0.1737		TCGA_LN+_%	Proportion of patients with N1 (lymph node positive) status at diagnostic time from the TCGA dataset with a mutation in this gene
CACNA1H	4	FALSE	8	0.0246	6	0.0195	0	0	0.0016	0.0053	0.0695	0.0131	0.0131	0	0	0	1	0.0769	1	0	0	0.0417	0	0	0	0	0.5		OnCompareLNposneg	OnCompare p-value LN+ > LN- without TMB correction
GRIA1	4	FALSE	9	0.0277	4	0.013	6	0.0211	0.3262	0.7893	0.7166	0.7535	0.7166	0	0	0	0	0	0	0	0	0	0	0	0	0	0.9434
COL5A1	6	FALSE	8	0.0246	5	0.0162	4	0.0141	0.2126	0.4414	0.7945	0.3716	0.3716	0	0	0	0	0	0	0	0	0	1	0.1667	0	0	0.5194
DCHS1	3	FALSE	7	0.0215	6	0.0195	3	0.0106	0.1665	0.2339	0.6111	0.3138	0.3138	0	0	0	0	0	1	0	0	0.0417	0	0	0	0	0.8853
LAMA2	2	FALSE	11	0.0338	2	0.0065	1	0.0035	0.0047	0.3636	0.0156	0.3724	0.0156	0	0	0	1	0.0769	0	0	0	0	1	0.1667	0	0	0.3343
PCDHA8	3	FALSE	7	0.0215	6	0.0195	1	0.0035	0.0354	0.0519	0.3237	0.0483	0.0483	0	0	0	0	0	0	0	0	0	0	0	1	0.0256	0.3343
IGF2R	7	FALSE	7	0.0215	6	0.0195	0	0	0.0031	0.0053	0.0525	0.0131	0.0131	0	0	0	0	0	0	0	0	0	1	0.1667	0	0	0.0855
MYH11	2	TRUE	12	0.0369	1	0.0032	0	0	0.0001	0.2511	0.0178	0.1939	0.0178	0	0	0	0	0	0	0	0	0	0	0	2	0.0513	0.0135
MUC17	5	FALSE	8	0.0246	4	0.013	5	0.0176	0.294	0.6834	0.545	0.6675	0.545	0	0	0	0	0	0	0	1	0.0417	0	0	2	0.0513	0.316
GRM1	4	FALSE	9	0.0277	3	0.0097	2	0.007	0.0372	0.4016	0.3866	0.4323	0.3866	0	0	0	0	0	0	0	0	0	0	0	0	0	0.8607
ALMS1	1	FALSE	7	0.0215	5	0.0162	1	0.0035	0.0354	0.0863	0.3925	0.1513	0.1513	0	0	0	0	0	1	0	0	0.0417	0	0	0	0	0.8476
MUC2	5	FALSE	7	0.0215	5	0.0162	0	0	0.0031	0.011	0.0532	0.026	0.026	0	1	0	0	0.0769	0	0	0	0	0	0	1	0.0256	0.0855
LRRC7	4	FALSE	9	0.0277	2	0.0065	1	0.0035	0.0129	0.3636	0.0305	0.4528	0.0305	0	0	0	0	0	0	0	0	0	0	0	0	0	0.8476
VWF	2	FALSE	5	0.0154	6	0.0195	1	0.0035	0.0953	0.0519	0.3923	0.0778	0.0778	0	0	0	0	0	2	0	0	0.0833	1	0.1667	0	0	0.3343
CSPG4	1	FALSE	7	0.0215	4	0.013	0	0	0.0031	0.0229	0.049	0.0455	0.0455	0	0	0	0	0	0	0	0	0	0	0	1	0.0256	0.0855
SHANK1	4	FALSE	5	0.0154	6	0.0195	0	0	0.0127	0.0053	0.2591	0.0099	0.0099	0	0	0	0	0	0	0	0	0	0	0	1	0.0256	0.0855
CDH23	3	FALSE	7	0.0215	3	0.0097	3	0.0106	0.1665	0.6222	0.5606	0.5947	0.5606	0	0	0	0	0	0	0	0	0	0	0	0	0	0.8853
ITGB6	6	FALSE	9	0.0277	1	0.0032	1	0.0035	0.0129	0.6754	0.1756	0.7175	0.1756	0	0	0	0	0	1	0	0	0.0417	0	0	0	0	0.8476
SCN9A	12	FALSE	7	0.0215	3	0.0097	0	0	0.0031	0.0487	0.0518	0.0868	0.0518	0	0	0	0	0	0	0	0	0	0	0	0	0	0.5
BRCA1	2	TRUE	7	0.0215	2	0.0065	0	0	0.0031	0.1068	0.124	0.1641	0.124	0	0	0	0	0	0	0	0	0	0	0	0	0	0.5
GAK	7	FALSE	6	0.0185	3	0.0097	0	0	0.0063	0.0487	0.1399	0.071	0.071	0	0	0	0	0	0	0	0	0	0	0	0	0	0.5
HUWE1	13	FALSE	6	0.0185	2	0.0065	3	0.0106	0.2583	0.7219	0.4939	0.5496	0.4939	0	0	0	0	0	0	0	0	0	0	0	1	0.0256	0.4378
PCDHA12	3	FALSE	6	0.0185	2	0.0065	3	0.0106	0.2583	0.7219	0.6302	0.2896	0.2896	0	0	0	0	0	0	0	0	0	0	0	2	0.0513	0.1877
DIDO1	11	FALSE	6	0.0185	2	0.0065	1	0.0035	0.0583	0.3636	0.3084	0.4579	0.3084	0	0	0	0	0	0	0	0	0	0	0	0	0	0.8476
IL6ST	14	TRUE	6	0.0185	2	0.0065	1	0.0035	0.0583	0.3636	0.2878	0.3185	0.2878	0	0	0	0	0	0	0	0	0	0	0	3	0.0769	0.0305
PCDHA2	3	FALSE	6	0.0185	2	0.0065	0	0	0.0063	0.1068	0.1599	0.0741	0.0741	0	0	0	0	0	0	0	0	0	0	0	0	0	0.5
GLI3	1	FALSE	4	0.0123	3	0.0097	0	0	0.0258	0.0487	0.1898	0.083	0.083	0	0	0	0	0	0	0	0	0	0	0	0	0	0.5
PCDHB14	3	FALSE	5	0.0154	2	0.0065	0	0	0.0127	0.1068	0.1242	0.4068	0.1242	0	0	0	0	0	0	0	0	0	0	0	0	0	0.5
ITGAL	2	FALSE	6	0.0185	0	0	2	0.007	0.1432	0.9744	0.6617	0.8926	0.6617	0	0	0	0	0	0	0	0	0	0	0	1	0.0256	0.3637
SYCP1	11	FALSE	5	0.0154	1	0.0032	1	0.0035	0.0953	0.6754	0.2752	0.4885	0.2752	0	0	0	0	0	1	0	0	0.0417	0	0	0	0	0.8476
AMPH	7	FALSE	6	0.0185	0	0	0	0	0.0063	0.5	0.0262	0.5	0.0262	0	0	0	0	0	0	0	0	0	0	0	0	0	0.5
ITGA5	2	FALSE	4	0.0123	2	0.0065	0	0	0.0258	0.1068	0.0893	0.1844	0.0893	0	0	0	0	0	0	0	0	0	0	0	0	0	0.5
NOS1	4	FALSE	3	0.0092	3	0.0097	0	0	0.0533	0.0487	0.3627	0.1047	0.1047	0	0	0	0	0	0	0	0	0	0	0	0	0	0.5
TPX2	1	FALSE	5	0.0154	1	0.0032	0	0	0.0127	0.2511	0.0541	0.3646	0.0541	0	0	0	0	0	0	0	0	0	0	0	0	0	0.5
FBXO41	10	FALSE	3	0.0092	2	0.0065	0	0	0.0533	0.1068	0.156	0.1387	0.1387	0	0	0	0	0	0	0	0	0	0	0	0	0	0.5
FMN1	9	FALSE	5	0.0154	0	0	0	0	0.0127	0.5	0.147	0.5	0.147	0	0	0	0	0	0	0	0	0	0	0	0	0	0.5
GRIN2C	4	FALSE	3	0.0092	2	0.0065	0	0	0.0533	0.1068	0.1374	0.1452	0.1374	0	0	0	0	0	0	0	0	0	0	0	0	0	0.5
ITGAX	6	FALSE	2	0.0062	3	0.0097	0	0	0.1136	0.0487	0.3575	0.0526	0.0526	1	0	0	0	0.0769	0	0	0	0	0	0	0	0	0.5
PIK3C2G	1	FALSE	3	0.0092	2	0.0065	0	0	0.0533	0.1068	0.1888	0.1968	0.1888	0	0	0	1	0.0769	0	0	0	0	0	0	0	0	0.5
PRMT1	1	FALSE	3	0.0092	2	0.0065	0	0	0.0533	0.1068	0.2635	0.1118	0.1118	0	0	0	0	0	0	0	0	0	0	0	0	0	0.5
PCDH11X	3	FALSE	4	0.0123	0	0	4	0.0141	0.6457	0.9944	0.6653	0.9736	0.6653	0	0	0	0	0	0	0	0	0	0	0	0	0	0.9084
SYNJ2	7	FALSE	4	0.0123	0	0	1	0.0035	0.1542	0.9501	0.5533	0.7638	0.5533	0	0	0	0	0	0	0	0	0	0	0	0	0	0.8476
TAF3	1	FALSE	1	0.0031	3	0.0097	1	0.0035	0.6891	0.2303	0.7316	0.4561	0.4561	1	0	0	0	0.0769	0	0	0	0	0	0	0	0	0.8476
CALHM1	12	FALSE	2	0.0062	2	0.0065	0	0	0.1136	0.1068	0.2316	0.1344	0.1344	0	0	0	0	0	0	0	0	0	0	0	0	0	0.5
FOXA2	1	FALSE	1	0.0031	2	0.0065	1	0.0035	0.6891	0.3636	0.907	0.4076	0.4076	0	0	0	0	0	1	0	0	0.0417	0	0	0	0	0.8476
TEX15	1	FALSE	1	0.0031	2	0.0065	1	0.0035	0.6891	0.3636	0.6922	0.3658	0.3658	0	0	0	0	0	1	0	0	0.0417	0	0	1	0.0256	0.3343
FRMD1	8	FALSE	2	0.0062	1	0.0032	0	0	0.1136	0.2511	0.2401	0.2587	0.2401	0	0	0	0	0	0	0	0	0	0	0	0	0	0.5
HERC5	13	FALSE	2	0.0062	1	0.0032	0	0	0.1136	0.2511	0.5088	0.3063	0.3063	0	0	0	0	0	0	0	0	0	0	0	0	0	0.5
VCL	2	FALSE	2	0.0062	0	0	1	0.0035	0.3808	0.9501	0.2887	0.7841	0.2887	0	0	0	0	0	0	0	0	0	0	0	0	0	0.8476
RAD51D	1	FALSE	2	0.0062	0	0	0	0	0.1136	0.5	0.2077	0.5	0.2077	0	0	0	0	0	0	0	0	0	0	0	0	0	0.5
SPINT1	1	FALSE	1	0.0031	1	0.0032	0	0	0.2595	0.2511	0.3909	0.2891	0.2891	0	0	0	0	0	0	0	0	0	0	0	0	0	0.5
CLEC10A	5	FALSE	1	0.0031	0	0	0	0	0.2595	0.5	0.376	0.5	0.376	0	0	0	0	0	0	0	0	0	0	0	0	0	0.5
IL13RA2	14	FALSE	1	0.0031	0	0	0	0	0.2595	0.5	0.3643	0.5	0.3643	0	0	0	0	0	0	0	0	0	0	0	0	0	0.5
TPM2	2	FALSE	1	0.0031	0	0	0	0	0.2595	0.5	0.2692	0.5	0.2692	0	0	0	0	0	0	0	0	0	0	0	0	0	0.5

## Sheet: Table_S4
Table S4. Genes prioritized by GoNetic on the HMF dataset. For each gene the prioritization rank and the subnetwork to which they belong, and their mutational frequency in the HMF cohort are given. Legend: Green = genes mutated in more than 5% of the samples, red = genes mutated in less than 1% of the samples.
Gene	Subnetwork	Rank	Mut. Freq.
TP53	1	1	127
SYNE1	1	1	35
FOXA1	1	1	30
APC	1	1	26
KMT2D	1	1	22
RB1	1	1	21
KMT2C	1	1	21
BRCA2	1	1	17
ATM	1	1	16
PTEN	1	1	14
TAF1L	1	1	10
CSPG4	1	1	7
PIK3C2G	1	1	3
RAD51D	1	1	2
TEX15	1	1	1
SPINT1	1	1	1
VCAN	1	2	9
TAF3	1	2	1
PRMT1	1	3	3
SPOP	1	4	17
ALMS1	1	4	7
TPX2	1	4	5
GLI3	1	4	4
FOXA2	1	4	1
AR	2	1	41
NEB	2	1	14
MYH11	2	1	12
LAMA2	2	1	11
BRCA1	2	1	7
VCL	2	1	2
CTNNB1	2	2	16
ITGAL	2	2	6
VWF	2	2	5
ITGA5	2	2	4
TPM2	2	4	1
PCDH15	3	1	13
FAT2	3	1	9
PCDHA12	3	1	6
PCDH11X	3	1	4
FAT3	3	2	14
DCHS1	3	2	7
PCDHA8	3	2	7
CDH23	3	2	7
PCDHA2	3	2	6
PCDHB14	3	2	5
RYR2	4	1	25
NOS1	4	1	3
GRIN2C	4	1	3
LRRC7	4	2	9
GRIA1	4	2	9
GRM1	4	2	9
CACNA1H	4	2	8
SHANK1	4	4	5
MUC16	5	1	31
MUC19	5	1	17
MUC2	5	1	7
MUC4	5	1	5
CLEC10A	5	1	1
MUC17	5	2	8
ITGB6	6	1	9
ITGAX	6	1	2
COL5A1	6	2	8
COL11A1	6	2	7
IGF2R	7	1	7
SYNJ2	7	1	4
GAK	7	2	6
AMPH	7	2	6
DCHS2	8	1	15
FAT4	8	1	14
FRMD1	8	1	2
FLG	9	4	12
FMN1	9	4	5
RNF213	10	2	9
FBXO41	10	2	3
DIDO1	11	2	6
SYCP1	11	2	5
SCN9A	12	1	7
CALHM1	12	1	2
HUWE1	13	2	6
HERC5	13	2	2
IL6ST	14	2	6
IL13RA2	14	2	1

## Sheet: Table_S6
Table S6. Genes significantly more/less mutated in one site versus the others metastatic sites (LN = lymph node, B = bone and L = liver)
Genes	LN>rest	B>rest	L>rest	LN<rest	B<rest	L<rest	Subnetwork
APC				X			1
RB1			X	X			1
SPOP		X		X			1
ATM	X						1
ALMS1		X					1
AR		X					2
MYH11					X		2
PCDHA8				X			3
RYR2		X				X	4
GRIA1	X					X	4
CACNA1H					X		4
NOS1	X						4
MUC16		X					5
MUC17	X				X		5
COL11A1		X				X	6
GAK		X					7
FLG	X					X	9
FMN1				X			9

## Sheet: Table_S7
Table S7. OnCompare significance level (prior and after TMB correction) at the subnetwork level for the HMF and ARM datasets (bold = subnetwork significantly enriched in mutations in metastatic samples in both metastatic cohorts).
Sub.	HMF OnCompare pval	HMF OnCompare TMB pval	HMF Best gene	HMF Best gene OnCompare TMB pval	HMF S<G	ARM OnCompare pval	ARM OnCompare TMB pval	ARM Best gene	ARM Best gene OnCompare TMB pval	ARM S<G
1	4.5e-28	1.58e-11	TP53	4.07e-09	TRUE	2.09e-17	1.49e-11	TP53	1.7e-10	TRUE
2	2.01e-18	4.72e-09	AR	1.01e-05	TRUE	2.85e-08	2.49e-07	AR	2.3e-05	TRUE
7	1.37e-05	0.00486	AMPH	0.0262	TRUE	0.0112	0.0132	IGF2R	0.0131	~
4	5.2e-07	0.0221	LRRC7	0.0305	TRUE	0.0342	0.0784	SHANK1	0.00995	FALSE
12	0.000795	0.0234	SCN9A	0.0518	TRUE	0.011	0.0234	SCN9A	0.0868	TRUE
5	7.32e-05	0.0411	MUC2	0.0532	TRUE	4.58e-05	0.000839	MUC4	5.07e-05	FALSE
8	0.000298	0.149	DCHS2	0.0786	FALSE	3.79e-05	0.000757	FAT4	0.00913	TRUE
9	0.00268	0.173	FMN1	0.147	FALSE	0.234	0.357	FLG	0.357	FALSE
11	0.0157	0.18	SYCP1	0.275	TRUE	0.402	0.358	DIDO1	0.458	TRUE
3	7.64e-05	0.254	PCDHB14	0.124	FALSE	0.11	0.135	PCDHA8	0.0483	FALSE
14	0.0462	0.259	IL6ST	0.288	TRUE	0.364	0.319	IL6ST	0.319	FALSE
10	0.0107	0.291	FBXO41	0.156	FALSE	0.0317	0.0491	RNF213	0.104	TRUE
6	0.00286	0.313	ITGB6	0.176	FALSE	0.0345	0.0441	ITGAX	0.0526	TRUE
13	0.113	0.435	HUWE1	0.494	TRUE	0.622	0.48	HERC5	0.306	FALSE

## Sheet: TableS8
Table S8. SomInaClust results of mutations in genes identified by GoNetic in the HMF cohort.
Genes	CDS	n_mut	n_clust	n_OG	n_mut_in_clust	min_clustersize	corr_factor_OG	n_TSG	n_TSG_nonsense	corr_factor_TSG	n_sil	OG_score	TSG_score	OG_p	log_OG_p	TSG_p	log_TSG_p	DG_p	log_DG_p	OG_q	TSG_q	DG_q
TP53	1182	137	113	70	54	NA	0.887303	64	16	0.971541	3	0.774194	0.466165	8.47286e-37	-83.0588	1.0489e-48	-110.476	8.88719e-85	-193.535	7.1172e-35	8.81077e-47	6.2708e-81
APC	8532	27	0	5	0	NA	0.0317914	22	6	0.987755	0	0	0.814815	1	0	3.20377e-26	-58.7029	3.20377e-26	-58.7029	1	1.34558e-24	1.34558e-24
CTNNB1	2346	16	18	16	14	NA	0.933405	0	0	0.535311	0	0.866667	0	3.30565e-26	-58.6716	1	0	3.30565e-26	-58.6716	1.38837e-24	1	1.38837e-24
SPOP	1125	19	7	17	11	NA	0.876044	2	0	0.892724	0	0.666667	0.117647	2.53918e-19	-42.8173	0.157807	-1.84638	4.00702e-20	-44.6637	7.10971e-18	0.736435	5.23584e-18
RB1	2787	21	0	7	0	NA	0.120433	14	7	0.951011	0	0	0.65	1	0	7.19261e-14	-30.2631	7.19261e-14	-30.2631	1	2.01393e-12	2.01393e-12
KMT2C	14736	23	1	8	0	NA	0.203829	14	5	0.857989	1	0	0.6	1	0	2.68674e-12	-26.6427	2.68674e-12	-26.6427	1	5.64215e-11	5.64215e-11
PTEN	1212	14	7	4	1	NA	0.669858	10	1	0.977772	0	0.333333	0.714286	0.0172269	-4.06129	1.42748e-11	-24.9725	2.45909e-13	-29.0338	0.361764	2.39816e-10	8.67567e-11
BRCA2	10257	21	1	9	0	NA	0.239175	11	1	0.775632	1	0	0.5625	1	0	3.47637e-09	-19.4773	3.47637e-09	-19.4773	1	4.86692e-08	4.86692e-08
ATM	9171	19	11	12	1	NA	0.368532	7	2	0.867203	0	0	0.375	1	0	3.00753e-05	-10.4118	3.00753e-05	-10.4118	1	0.000321698	0.000321698
KMT2D	15804	26	0	14	0	NA	0.0308397	8	1	0.874078	4	0	0.304348	1	0	3.06379e-05	-10.3933	3.06379e-05	-10.3933	1	0.000321698	0.000321698
SYCP1	2931	6	0	3	0	NA	0.217154	3	1	0.848317	0	0	0.6	1	0	0.00068987	-7.27901	0.00068987	-7.27901	1	0.00643879	0.00643879
BRCA1	5592	7	0	3	0	NA	0	4	1	0.810602	0	0	0.5	1	0	0.00133658	-6.61764	0.00133658	-6.61764	1	0.0112272	0.0112272
COL11A1	5457	8	0	4	0	NA	0.287884	3	0	0.598968	1	0	0.4	1	0	0.0161265	-4.12729	0.0161265	-4.12729	1	0.112885	0.112885
IL6ST	2757	6	1	3	0	NA	0.586311	3	0	0.799751	0	0	0.4	1	0	0.0161265	-4.12729	0.0161265	-4.12729	1	0.112885	0.112885
FLG	12186	23	0	7	0	NA	0.194497	5	4	0.348541	11	0	0.25	1	0	0.0415272	-3.18141	0.0415272	-3.18141	1	0.241499	0.241499
HERC5	3075	2	0	1	0	NA	0.0669068	1	0	0.576617	0	0	1	1	0	0.0418944	-3.1726	0.0418944	-3.1726	1	0.241499	0.241499
FOXA1	1419	34	0	26	0	NA	0.139596	6	0	0.570896	1	0	0.157895	1	0	0.0431249	-3.14365	0.0431249	-3.14365	1	0.241499	0.241499
MUC19	4919	21	0	14	0	NA	0	4	4	0.485075	3	0	0.2	1	0	0.06315	-2.76224	0.06315	-2.76224	1	0.331538	0.331538
NEB	25578	19	0	11	0	NA	0.058374	3	1	0.190324	5	0	0.25	1	0	0.157338	-1.84936	0.157338	-1.84936	1	0.736435	0.736435
GRM1	3585	12	0	7	0	NA	0	2	0	0.444903	3	0	0.2	1	0	0.19264	-1.64693	0.19264	-1.64693	1	0.80909	0.80909
TPX2	2244	6	0	5	0	NA	0.386615	1	0	0.868745	0	0	0.2	1	0	0.19264	-1.64693	0.19264	-1.64693	1	0.80909	0.80909
LRRC7	4614	11	0	8	0	NA	0.125913	1	0	0.556592	2	0	0.166667	1	0	0.226464	-1.48517	0.226464	-1.48517	1	0.864682	0.864682
TAF1L	5481	11	0	8	0	NA	0.170107	2	2	0.531886	1	0	0.166667	1	0	0.226464	-1.48517	0.226464	-1.48517	1	0.864682	0.864682
SYNE1	26394	46	1	34	1	NA	0.0828922	3	0	0.492118	9	0	0.0434783	1	0	0.626313	-0.467905	0.626313	-0.467905	1	1	1
ALMS1	12504	9	0	7	0	NA	0.142929	0	0	0.57615	2	0	0	1	0	1	0	1	0	1	1	1
AMPH	2088	6	0	5	0	NA	0.000188929	1	1	0.268264	0	0	0	1	0	1	0	1	0	1	1	1
AR	2763	51	0	50	0	NA	0	1	1	0.158138	0	0	0	1	0	1	0	1	0	1	1	1
CACNA1H	7044	10	0	8	0	NA	0	0	0	0	2	0	0	1	0	1	0	1	0	1	1	1
CALHM1	1041	3	0	2	0	NA	0	0	0	0.0988806	1	0	0	1	0	1	0	1	0	1	1	1
CDH23	10080	11	0	8	0	NA	0	0	0	0	3	0	0	1	0	1	0	1	0	1	1	1
CLEC10A	951	2	0	0	0	NA	0	1	0	0.176119	1	0	0	1	0	1	0	1	0	1	1	1
COL5A1	5517	8	0	8	0	NA	0	0	0	0.04371	0	0	0	1	0	1	0	1	0	1	1	1
CSPG4	6969	7	0	7	0	NA	0	0	0	0	0	0	0	1	0	1	0	1	0	1	1	1
DCHS1	9897	10	0	8	0	NA	0	0	0	0.249067	2	0	0	1	0	1	0	1	0	1	1	1
DCHS2	8751	25	0	16	0	NA	0	0	0	0.316201	9	0	0	1	0	1	0	1	0	1	1	1
DIDO1	6723	8	0	5	0	NA	0	1	0	0.04371	2	0	0	1	0	1	0	1	0	1	1	1
EGR2	1431	1	0	0	0	NA	0	0	0	0	1	0	0	1	0	1	0	1	0	1	1	1
FAT2	13050	12	0	9	0	NA	0	0	0	0.357933	3	0	0	1	0	1	0	1	0	1	1	1
FAT3	13674	19	0	15	0	NA	0	1	0	0.0610853	3	0	0	1	0	1	0	1	0	1	1	1
FAT4	14946	21	0	15	0	NA	0.119347	0	0	0.364327	6	0	0	1	0	1	0	1	0	1	1	1
FBXO41	2628	5	0	3	0	NA	0	0	0	0.370647	2	0	0	1	0	1	0	1	0	1	1	1
FMN1	3591	5	0	5	0	NA	0	0	0	0.195429	0	0	0	1	0	1	0	1	0	1	1	1
FOXA2	1374	1	0	1	0	NA	0	0	0	0.527985	0	0	0	1	0	1	0	1	0	1	1	1
FRMD1	1650	2	0	2	0	NA	0	0	0	0	0	0	0	1	0	1	0	1	0	1	1	1
GAK	3936	7	0	6	0	NA	0	0	0	0.284826	1	0	0	1	0	1	0	1	0	1	1	1
GLI3	4743	9	0	3	0	NA	0	1	1	0.197159	5	0	0	1	0	1	0	1	0	1	1	1
GRIA1	2721	10	0	7	0	NA	0	2	2	0	1	0	0	1	0	1	0	1	0	1	1	1
GRIN2C	3702	4	0	3	0	NA	0	0	0	0	1	0	0	1	0	1	0	1	0	1	1	1
HUWE1	12897	7	0	5	0	NA	0.180896	1	0	0.0559701	1	0	0	1	0	1	0	1	0	1	1	1
IGF2R	7476	7	0	7	0	NA	0.0166813	0	0	0.526505	0	0	0	1	0	1	0	1	0	1	1	1
IL13RA2	1143	1	0	1	0	NA	0.0965759	0	0	0	0	0	0	1	0	1	0	1	0	1	1	1
ITGA5	3150	4	0	4	0	NA	0	0	0	0.618574	0	0	0	1	0	1	0	1	0	1	1	1
ITGAL	3513	8	0	6	0	NA	0	0	0	0.0702736	2	0	0	1	0	1	0	1	0	1	1	1
ITGAX	3492	3	0	2	0	NA	0	0	0	0	1	0	0	1	0	1	0	1	0	1	1	1
ITGB6	2367	9	0	6	0	NA	0.0858209	3	3	0.141791	0	0	0	1	0	1	0	1	0	1	1	1
JUP	2238	1	0	0	0	NA	0	0	0	0	1	0	0	1	0	1	0	1	0	1	1	1
LAMA2	9369	14	0	11	0	NA	0.103042	0	0	0.619403	3	0	0	1	0	1	0	1	0	1	1	1
MUC16	26994	46	0	26	0	NA	0	7	2	0	13	0	0	1	0	1	0	1	0	1	1	1
MUC17	13482	10	0	8	0	NA	0.0990189	0	0	0	2	0	0	1	0	1	0	1	0	1	1	1
MUC2	8454	9	0	6	0	NA	0	1	1	0.466301	2	0	0	1	0	1	0	1	0	1	1	1
MUC4	16239	6	6	3	0	NA	0.170107	2	0	0	1	0	0	1	0	1	0	1	0	1	1	1
MYH11	5817	13	0	10	0	NA	0	2	1	0	1	0	0	1	0	1	0	1	0	1	1	1
NOS1	4305	5	0	3	0	NA	0	0	0	0	2	0	0	1	0	1	0	1	0	1	1	1
PCDH11X	3198	4	0	3	0	NA	0.176471	0	0	0.0416667	0	0	0	1	0	1	0	1	0	1	1	1
PCDH15	5868	18	0	14	0	NA	0.0789359	0	0	0.47814	4	0	0	1	0	1	0	1	0	1	1	1
PCDHA12	2826	8	0	6	0	NA	0	0	0	0	2	0	0	1	0	1	0	1	0	1	1	1
PCDHA2	2847	7	0	6	0	NA	0	0	0	0	1	0	0	1	0	1	0	1	0	1	1	1
PCDHA8	2853	7	0	7	0	NA	0	0	0	0	0	0	0	1	0	1	0	1	0	1	1	1
PCDHB14	2397	8	0	5	0	NA	0	0	0	0.206157	3	0	0	1	0	1	0	1	0	1	1	1
PIK3C2G	4338	3	0	3	0	NA	0.169429	0	0	0.568988	0	0	0	1	0	1	0	1	0	1	1	1
PRMT1	1044	3	0	2	0	NA	0	1	1	0	0	0	0	1	0	1	0	1	0	1	1	1
RAD51D	987	2	0	2	0	NA	0	0	0	0	0	0	0	1	0	1	0	1	0	1	1	1
RNF213	9843	12	0	9	0	NA	0	1	0	0.0913082	2	0	0	1	0	1	0	1	0	1	1	1
RYR2	14904	40	0	27	0	NA	0	1	1	0.228277	12	0	0	1	0	1	0	1	0	1	1	1
SCN9A	5934	8	0	7	0	NA	0	0	0	0.141791	1	0	0	1	0	1	0	1	0	1	1	1
SHANK1	6486	10	0	4	0	NA	0	1	0	0	5	0	0	1	0	1	0	1	0	1	1	1
SPINT1	1590	2	0	1	0	NA	0	0	0	0.244776	1	0	0	1	0	1	0	1	0	1	1	1
SYNJ2	4491	4	0	4	0	NA	0	0	0	0	0	0	0	1	0	1	0	1	0	1	1	1
TAF3	2790	1	0	1	0	NA	0	0	0	0.753731	0	0	0	1	0	1	0	1	0	1	1	1
TEX15	8370	2	0	1	0	NA	0.289753	0	0	0.653284	1	0	0	1	0	1	0	1	0	1	1	1
TPM2	855	1	0	1	0	NA	0	0	0	0	0	0	0	1	0	1	0	1	0	1	1	1
VCAN	10191	11	0	9	0	NA	0.0382335	1	0	0.485075	1	0	0	1	0	1	0	1	0	1	1	1
VCL	3405	2	0	2	0	NA	0	0	0	0.563094	0	0	0	1	0	1	0	1	0	1	1	1
VWF	8442	7	0	5	0	NA	0	0	0	0.136427	2	0	0	1	0	1	0	1	0	1	1	1
