# Supplementary material for: Network-Based Analysis to Identify Drivers of Metastatic Prostate Cancer Using GoNetic
Source: Cancers (Basel). 2021 Oct 21;13(21):5291. doi: 10.3390/cancers13215291 (PMC8582433; doi:10.3390/cancers13215291)
Supplement: Supplementary file 1 [file cancers-13-05291-s001.zip › TableS5.xlsx]

## Sheet: Subnetwork1
Subnetwork 1:
23 genes: FOXA1,TEX15,APC,KMT2C,RB1,TP53,ATM,TPX2,KMT2D,CSPG4,TAF3,SPINT1,SYNE1,PTEN,BRCA2,SPOP,GLI3,FOXA2,PRMT1,TAF1L,PIK3C2G,RAD51D,ALMS1
304 GO biological processes significantly enriched
#term ID	term description	observed gene count	background gene count	strength	false discovery rate	matching proteins in your network (labels)			Genes	LN	B	L
GO:0051276	chromosome organization	12	999	0.99	9.17e-07	FOXA1,TEX15,KMT2C,RB1,TP53,ATM,KMT2D,BRCA2,FOXA2,PRMT1,TAF1L,RAD51D			TP53	60	39	13
GO:0007346	regulation of mitotic cell cycle	10	608	1.13	1.08e-06	FOXA1,APC,RB1,TP53,ATM,TPX2,PTEN,BRCA2,PRMT1,ALMS1			SYNE1	15	7	6
GO:0022402	cell cycle process	11	890	1	1.59e-06	TEX15,APC,RB1,TP53,ATM,TPX2,BRCA2,PRMT1,TAF1L,RAD51D,ALMS1			FOXA1	13	8	5
GO:0006325	chromatin organization	10	683	1.08	1.62e-06	FOXA1,KMT2C,RB1,TP53,ATM,KMT2D,BRCA2,FOXA2,PRMT1,TAF1L			APC	4	11	6
GO:1901990	regulation of mitotic cell cycle phase transition	8	351	1.27	2.41e-06	APC,RB1,TP53,ATM,TPX2,PTEN,PRMT1,ALMS1			KMT2D	9	9	2
GO:0016043	cellular component organization	20	5163	0.5	2.76e-06	FOXA1,TEX15,APC,KMT2C,VCAN,RB1,TP53,ATM,TPX2,KMT2D,SPINT1,SYNE1,PTEN,BRCA2,GLI3,FOXA2,PRMT1,TAF1L,RAD51D,ALMS1			KMT2C	8	9	2
GO:0000280	nuclear division	7	268	1.33	5.62e-06	TEX15,RB1,ATM,TPX2,BRCA2,TAF1L,RAD51D			RB1	4	8	7
GO:0051726	regulation of cell cycle	11	1129	0.9	5.62e-06	FOXA1,APC,RB1,TP53,ATM,TPX2,PTEN,BRCA2,PRMT1,RAD51D,ALMS1			BRCA2	8	4	2
GO:0006996	organelle organization	16	3131	0.62	6.24e-06	FOXA1,TEX15,KMT2C,RB1,TP53,ATM,TPX2,KMT2D,SYNE1,PTEN,BRCA2,FOXA2,PRMT1,TAF1L,RAD51D,ALMS1			SPOP	4	10	3
GO:1901991	negative regulation of mitotic cell cycle phase transition	6	160	1.49	6.24e-06	APC,RB1,TP53,ATM,PTEN,PRMT1			ATM	11	3	1
GO:0010564	regulation of cell cycle process	9	684	1.03	8.61e-06	APC,RB1,TP53,ATM,TPX2,PTEN,BRCA2,PRMT1,ALMS1			PTEN	6	6	1
GO:2000134	negative regulation of G1/S transition of mitotic cell cycle	5	97	1.62	1.44e-05	RB1,TP53,ATM,PTEN,PRMT1			TAF1L	5	4	1
GO:0022414	reproductive process	11	1350	0.82	1.78e-05	FOXA1,TEX15,ATM,KMT2D,SPINT1,SYNE1,PTEN,BRCA2,GLI3,TAF1L,RAD51D			VCAN	6	2	1
GO:1903047	mitotic cell cycle process	8	564	1.06	2.1e-05	APC,RB1,TP53,ATM,TPX2,BRCA2,PRMT1,ALMS1			ALMS1	1	4	0
GO:0007140	male meiotic nuclear division	4	46	1.85	3.15e-05	TEX15,ATM,BRCA2,TAF1L			CSPG4	2	3	2
GO:1901796	regulation of signal transduction by p53 class mediator	5	129	1.5	3.99e-05	TP53,ATM,TPX2,TAF3,TAF1L			TPX2	1	3	1
GO:0008285	negative regulation of cell population proliferation	8	669	0.99	5.61e-05	APC,RB1,TP53,ATM,SPINT1,PTEN,BRCA2,GLI3			GLI3	2	2	0
GO:0010646	regulation of cell communication	15	3327	0.57	5.61e-05	FOXA1,APC,RB1,TP53,ATM,TPX2,KMT2D,CSPG4,TAF3,PTEN,SPOP,GLI3,FOXA2,PRMT1,TAF1L			PRMT1	1	1	1
GO:0023051	regulation of signaling	15	3360	0.56	5.61e-05	FOXA1,APC,RB1,TP53,ATM,TPX2,KMT2D,CSPG4,TAF3,PTEN,SPOP,GLI3,FOXA2,PRMT1,TAF1L			PIK3C2G	2	0	0
GO:0048583	regulation of response to stimulus	16	3882	0.53	5.61e-05	FOXA1,TEX15,APC,RB1,TP53,ATM,TPX2,KMT2D,CSPG4,TAF3,PTEN,SPOP,GLI3,FOXA2,PRMT1,TAF1L			RAD51D	0	1	1
GO:0051171	regulation of nitrogen compound metabolic process	19	5827	0.42	5.61e-05	FOXA1,TEX15,APC,KMT2C,RB1,TP53,ATM,TPX2,KMT2D,CSPG4,TAF3,SPINT1,PTEN,BRCA2,SPOP,GLI3,FOXA2,PRMT1,TAF1L			SPINT1	0	1	0
GO:0140013	meiotic nuclear division	5	146	1.45	5.61e-05	TEX15,ATM,BRCA2,TAF1L,RAD51D			TEX15	1	0	0
GO:0007093	mitotic cell cycle checkpoint	5	153	1.43	6.37e-05	APC,RB1,TP53,ATM,PRMT1			FOXA2	1	0	0
GO:0030154	cell differentiation	15	3457	0.55	6.7e-05	FOXA1,TEX15,VCAN,RB1,TP53,ATM,KMT2D,CSPG4,SPINT1,SYNE1,PTEN,BRCA2,GLI3,FOXA2,PRMT1			TAF3	0	1	0
GO:0031324	negative regulation of cellular metabolic process	13	2463	0.63	6.7e-05	FOXA1,APC,RB1,TP53,ATM,KMT2D,TAF3,SPINT1,PTEN,BRCA2,SPOP,GLI3,FOXA2			Total	142	107	44	Total number of samples per metastatic site
GO:0051173	positive regulation of nitrogen compound metabolic process	14	2946	0.59	6.7e-05	FOXA1,APC,RB1,TP53,ATM,TPX2,KMT2D,CSPG4,PTEN,BRCA2,GLI3,FOXA2,PRMT1,TAF1L			TP53	0.422535	0.364486	0.295455
GO:0080090	regulation of primary metabolic process	19	5982	0.41	6.7e-05	FOXA1,TEX15,APC,KMT2C,RB1,TP53,ATM,TPX2,KMT2D,CSPG4,TAF3,SPINT1,PTEN,BRCA2,SPOP,GLI3,FOXA2,PRMT1,TAF1L			SYNE1	0.105634	0.0654206	0.136364
GO:0060255	regulation of macromolecule metabolic process	19	6072	0.41	7.36e-05	FOXA1,TEX15,APC,KMT2C,RB1,TP53,ATM,TPX2,KMT2D,CSPG4,TAF3,SPINT1,PTEN,BRCA2,SPOP,GLI3,FOXA2,PRMT1,TAF1L			FOXA1	0.0915493	0.0747664	0.113636
GO:0031323	regulation of cellular metabolic process	19	6082	0.41	7.39e-05	FOXA1,TEX15,APC,KMT2C,RB1,TP53,ATM,TPX2,KMT2D,CSPG4,TAF3,SPINT1,PTEN,BRCA2,SPOP,GLI3,FOXA2,PRMT1,TAF1L			APC	0.028169	0.102804	0.136364	*p-value = 0.0038 LN<rest
GO:0009966	regulation of signal transduction	14	3033	0.58	8.01e-05	FOXA1,APC,RB1,TP53,ATM,TPX2,KMT2D,CSPG4,TAF3,PTEN,SPOP,GLI3,PRMT1,TAF1L			KMT2D	0.0633803	0.0841121	0.0454545
GO:0010604	positive regulation of macromolecule metabolic process	14	3081	0.57	9.5e-05	FOXA1,APC,RB1,TP53,ATM,TPX2,KMT2D,CSPG4,PTEN,BRCA2,GLI3,FOXA2,PRMT1,TAF1L			KMT2C	0.056338	0.0841121	0.0454545
GO:0016570	histone modification	6	347	1.15	0.00013	KMT2C,ATM,KMT2D,BRCA2,PRMT1,TAF1L			RB1	0.028169	0.0747664	0.159091	*p-value = 0.0087 LN<rest and p-value = 0.0396 L>rest
GO:0030330	DNA damage response, signal transduction by p53 class mediator	4	82	1.6	0.00013	TP53,ATM,BRCA2,PRMT1			BRCA2	0.056338	0.0373832	0.0454545
GO:0044260	cellular macromolecule metabolic process	19	6413	0.38	0.00015	FOXA1,TEX15,APC,KMT2C,VCAN,RB1,TP53,ATM,KMT2D,CSPG4,TAF3,PTEN,BRCA2,SPOP,GLI3,FOXA2,PRMT1,TAF1L,RAD51D			SPOP	0.028169	0.0934579	0.0681818	*p-value = 0.0221 LN<rest and p-value = 0.0334 B>rest
GO:0051172	negative regulation of nitrogen compound metabolic process	12	2307	0.63	0.00017	FOXA1,APC,RB1,TP53,ATM,KMT2D,TAF3,SPINT1,PTEN,BRCA2,SPOP,GLI3			ATM	0.0774648	0.0280374	0.0227273	*p-value = 0.0303 LN>rest
GO:0045787	positive regulation of cell cycle	6	376	1.11	0.00018	FOXA1,RB1,TP53,ATM,BRCA2,PRMT1			PTEN	0.0422535	0.0560748	0.0227273
GO:0010719	negative regulation of epithelial to mesenchymal transition	3	27	1.96	0.0002	FOXA1,PTEN,FOXA2			TAF1L	0.0352113	0.0373832	0.0227273
GO:0003006	developmental process involved in reproduction	7	622	0.96	0.00023	FOXA1,ATM,KMT2D,SPINT1,PTEN,BRCA2,GLI3			VCAN	0.0422535	0.0186916	0.0227273
GO:0048608	reproductive structure development	6	405	1.08	0.00024	FOXA1,ATM,SPINT1,PTEN,BRCA2,GLI3			ALMS1	0.00704225	0.0373832	0	*p-value = 0.049 B>rest
GO:0051090	regulation of DNA-binding transcription factor activity	6	403	1.08	0.00024	FOXA1,RB1,TAF3,PTEN,SPOP,FOXA2			CSPG4	0.0140845	0.0280374	0.0454545
GO:0042127	regulation of cell population proliferation	10	1594	0.71	0.00025	APC,RB1,TP53,ATM,KMT2D,SPINT1,PTEN,BRCA2,GLI3,PRMT1			TPX2	0.00704225	0.0280374	0.0227273
GO:0007127	meiosis I	4	106	1.49	0.00026	TEX15,ATM,BRCA2,RAD51D			GLI3	0.0140845	0.0186916	0
GO:0010165	response to X-ray	3	33	1.87	0.00031	TP53,ATM,BRCA2			PRMT1	0.00704225	0.00934579	0.0227273
GO:0019219	regulation of nucleobase-containing compound metabolic process	15	4133	0.47	0.00037	FOXA1,TEX15,KMT2C,RB1,TP53,ATM,KMT2D,TAF3,PTEN,BRCA2,SPOP,GLI3,FOXA2,PRMT1,TAF1L			PIK3C2G	0.0140845	0	0
GO:0048599	oocyte development	3	36	1.83	0.00038	ATM,KMT2D,BRCA2			RAD51D	0	0.00934579	0.0227273
GO:0010605	negative regulation of macromolecule metabolic process	12	2558	0.58	0.00039	FOXA1,APC,RB1,TP53,ATM,KMT2D,TAF3,SPINT1,PTEN,BRCA2,SPOP,GLI3			SPINT1	0	0.00934579	0
GO:0031325	positive regulation of cellular metabolic process	13	3060	0.54	0.00039	FOXA1,RB1,TP53,ATM,TPX2,KMT2D,CSPG4,PTEN,BRCA2,GLI3,FOXA2,PRMT1,TAF1L			TEX15	0.00704225	0	0
GO:0008347	glial cell migration	3	38	1.81	0.00042	VCAN,CSPG4,GLI3			FOXA2	0.00704225	0	0
GO:0010557	positive regulation of macromolecule biosynthetic process	10	1758	0.67	0.00051	FOXA1,RB1,TP53,ATM,KMT2D,BRCA2,GLI3,FOXA2,PRMT1,TAF1L			TAF3	0	0.00934579	0
GO:0030850	prostate gland development	3	41	1.78	0.00051	FOXA1,PTEN,GLI3			Total	111	81	31	Number of samples per metastatic site with a mutation in this subnetwork
GO:0048522	positive regulation of cellular process	16	4898	0.43	0.00051	FOXA1,APC,RB1,TP53,ATM,TPX2,KMT2D,CSPG4,SPINT1,PTEN,BRCA2,SPOP,GLI3,FOXA2,PRMT1,TAF1L			TP53	0.540541	0.481481	0.419355
GO:0007399	nervous system development	11	2206	0.61	0.00054	FOXA1,VCAN,RB1,ATM,CSPG4,SPINT1,PTEN,BRCA2,GLI3,FOXA2,PRMT1			SYNE1	0.135135	0.0864198	0.193548
GO:0006974	cellular response to DNA damage stimulus	7	749	0.88	0.00056	TEX15,APC,TP53,ATM,BRCA2,PRMT1,RAD51D			FOXA1	0.117117	0.0987654	0.16129
GO:0019953	sexual reproduction	7	764	0.87	0.00062	TEX15,ATM,KMT2D,SYNE1,PTEN,BRCA2,TAF1L			APC	0.036036	0.135802	0.193548
GO:0045934	negative regulation of nucleobase-containing compound metabolic process	9	1424	0.71	0.00063	FOXA1,RB1,TP53,ATM,KMT2D,TAF3,BRCA2,SPOP,GLI3			KMT2D	0.0810811	0.111111	0.0645161
GO:0048609	multicellular organismal reproductive process	7	766	0.87	0.00063	TEX15,ATM,KMT2D,SYNE1,PTEN,BRCA2,TAF1L			KMT2C	0.0720721	0.111111	0.0645161
GO:0031328	positive regulation of cellular biosynthetic process	10	1846	0.65	0.00069	FOXA1,RB1,TP53,ATM,KMT2D,BRCA2,GLI3,FOXA2,PRMT1,TAF1L			RB1	0.036036	0.0987654	0.225806
GO:0007050	cell cycle arrest	4	149	1.34	0.00071	APC,RB1,TP53,ATM			BRCA2	0.0720721	0.0493827	0.0645161
GO:0010212	response to ionizing radiation	4	149	1.34	0.00071	TP53,ATM,BRCA2,RAD51D			SPOP	0.036036	0.123457	0.0967742
GO:0030071	regulation of mitotic metaphase/anaphase transition	3	49	1.7	0.00071	APC,RB1,ATM			ATM	0.0990991	0.037037	0.0322581
GO:0042325	regulation of phosphorylation	9	1465	0.7	0.00071	APC,RB1,TP53,ATM,TPX2,CSPG4,PTEN,FOXA2,PRMT1			PTEN	0.0540541	0.0740741	0.0322581
GO:0051348	negative regulation of transferase activity	5	310	1.12	0.00071	APC,RB1,TP53,PTEN,FOXA2			TAF1L	0.045045	0.0493827	0.0322581
GO:0044092	negative regulation of molecular function	8	1119	0.77	0.00074	APC,RB1,TP53,TAF3,SPINT1,PTEN,SPOP,FOXA2			VCAN	0.0540541	0.0246914	0.0322581
GO:2000026	regulation of multicellular organismal development	10	1876	0.64	0.00074	FOXA1,KMT2C,RB1,KMT2D,SPINT1,PTEN,BRCA2,GLI3,FOXA2,PRMT1			ALMS1	0.00900901	0.0493827	0
GO:0022412	cellular process involved in reproduction in multicellular organism	5	320	1.11	0.00077	TEX15,ATM,KMT2D,BRCA2,TAF1L			CSPG4	0.018018	0.037037	0.0645161
GO:0034349	glial cell apoptotic process	2	6	2.43	0.00077	RB1,TP53			TPX2	0.00900901	0.037037	0.0322581
GO:0043433	negative regulation of DNA-binding transcription factor activity	4	157	1.32	0.00077	RB1,TAF3,SPOP,FOXA2			GLI3	0.018018	0.0246914	0
GO:0022008	neurogenesis	9	1519	0.68	0.00085	FOXA1,VCAN,RB1,CSPG4,SPINT1,PTEN,GLI3,FOXA2,PRMT1			PRMT1	0.00900901	0.0123457	0.0322581
GO:0048646	anatomical structure formation involved in morphogenesis	7	831	0.84	0.00085	FOXA1,ATM,CSPG4,SPINT1,PTEN,GLI3,FOXA2			PIK3C2G	0.018018	0	0
GO:0010332	response to gamma radiation	3	55	1.65	0.00086	TP53,ATM,BRCA2			RAD51D	0	0.0123457	0.0322581
GO:0044249	cellular biosynthetic process	15	4567	0.43	0.00086	FOXA1,KMT2C,VCAN,RB1,TP53,ATM,KMT2D,CSPG4,TAF3,PTEN,BRCA2,GLI3,FOXA2,TAF1L,PIK3C2G			SPINT1	0	0.0123457	0
GO:0070200	establishment of protein localization to telomere	2	7	2.37	0.0009	ATM,BRCA2			TEX15	0.00900901	0	0
GO:1902749	regulation of cell cycle G2/M phase transition	4	167	1.29	0.0009	TP53,ATM,TPX2,ALMS1			FOXA2	0.00900901	0	0
GO:0048589	developmental growth	5	340	1.08	0.00091	ATM,KMT2D,PTEN,BRCA2,GLI3			TAF3	0	0.0123457	0
GO:0034502	protein localization to chromosome	3	58	1.62	0.00094	RB1,ATM,BRCA2
GO:0006977	DNA damage response, signal transduction by p53 class mediator resulting in cell cycle arrest	3	59	1.62	0.00097	TP53,ATM,PRMT1
GO:1901576	organic substance biosynthetic process	15	4656	0.42	0.001	FOXA1,KMT2C,VCAN,RB1,TP53,ATM,KMT2D,CSPG4,TAF3,PTEN,BRCA2,GLI3,FOXA2,TAF1L,PIK3C2G
GO:2000049	positive regulation of cell-cell adhesion mediated by cadherin	2	8	2.31	0.001	FOXA1,FOXA2
GO:2000112	regulation of cellular macromolecule biosynthetic process	14	4050	0.45	0.001	FOXA1,KMT2C,RB1,TP53,ATM,KMT2D,TAF3,PTEN,BRCA2,SPOP,GLI3,FOXA2,PRMT1,TAF1L
GO:0034645	cellular macromolecule biosynthetic process	13	3518	0.48	0.0011	FOXA1,KMT2C,VCAN,RB1,TP53,ATM,KMT2D,CSPG4,TAF3,BRCA2,GLI3,FOXA2,TAF1L
GO:0043065	positive regulation of apoptotic process	6	604	0.91	0.0011	FOXA1,APC,TP53,ATM,PTEN,SPOP
GO:0050794	regulation of cellular process	22	10484	0.23	0.0011	FOXA1,TEX15,APC,KMT2C,RB1,TP53,ATM,TPX2,KMT2D,CSPG4,TAF3,SPINT1,PTEN,BRCA2,SPOP,GLI3,FOXA2,PRMT1,TAF1L,PIK3C2G,RAD51D,ALMS1
GO:0006915	apoptotic process	7	915	0.79	0.0012	RB1,TP53,ATM,TPX2,PTEN,BRCA2,GLI3
GO:0007569	cell aging	3	66	1.57	0.0012	TP53,ATM,BRCA2
GO:0051093	negative regulation of developmental process	7	910	0.8	0.0012	FOXA1,RB1,PTEN,BRCA2,GLI3,FOXA2,PRMT1
GO:0065007	biological regulation	23	11740	0.2	0.0012	FOXA1,TEX15,APC,KMT2C,RB1,TP53,ATM,TPX2,KMT2D,CSPG4,TAF3,SPINT1,SYNE1,PTEN,BRCA2,SPOP,GLI3,FOXA2,PRMT1,TAF1L,PIK3C2G,RAD51D,ALMS1
GO:0001708	cell fate specification	3	72	1.53	0.0013	FOXA1,GLI3,FOXA2
GO:0007276	gamete generation	6	632	0.89	0.0013	TEX15,ATM,KMT2D,SYNE1,BRCA2,TAF1L
GO:0008630	intrinsic apoptotic signaling pathway in response to DNA damage	3	71	1.54	0.0013	TP53,ATM,BRCA2
GO:0042063	gliogenesis	4	196	1.22	0.0013	VCAN,CSPG4,PTEN,GLI3
GO:0006355	regulation of transcription, DNA-templated	13	3661	0.46	0.0014	FOXA1,KMT2C,RB1,TP53,KMT2D,TAF3,PTEN,BRCA2,SPOP,GLI3,FOXA2,PRMT1,TAF1L
GO:0008589	regulation of smoothened signaling pathway	3	75	1.51	0.0014	FOXA1,RB1,GLI3
GO:0033148	positive regulation of intracellular estrogen receptor signaling pathway	2	11	2.17	0.0014	FOXA1,KMT2D
GO:0045595	regulation of cell differentiation	9	1695	0.64	0.0014	FOXA1,KMT2C,RB1,KMT2D,SPINT1,PTEN,GLI3,FOXA2,PRMT1
GO:0051338	regulation of transferase activity	7	964	0.77	0.0014	APC,RB1,TP53,TPX2,CSPG4,PTEN,FOXA2
GO:0008283	cell population proliferation	6	676	0.86	0.0015	TP53,TPX2,CSPG4,PTEN,BRCA2,GLI3
GO:0021700	developmental maturation	4	216	1.18	0.0015	FOXA1,RB1,PTEN,BRCA2
GO:0030208	dermatan sulfate biosynthetic process	2	12	2.13	0.0015	VCAN,CSPG4
GO:0044237	cellular metabolic process	20	8797	0.27	0.0015	FOXA1,TEX15,APC,KMT2C,VCAN,RB1,TP53,ATM,KMT2D,CSPG4,TAF3,PTEN,BRCA2,SPOP,GLI3,FOXA2,PRMT1,TAF1L,PIK3C2G,RAD51D
GO:0044238	primary metabolic process	20	8808	0.27	0.0015	FOXA1,TEX15,APC,KMT2C,VCAN,RB1,TP53,ATM,KMT2D,CSPG4,TAF3,PTEN,BRCA2,SPOP,GLI3,FOXA2,PRMT1,TAF1L,PIK3C2G,RAD51D
GO:0045652	regulation of megakaryocyte differentiation	3	78	1.5	0.0015	KMT2C,KMT2D,PRMT1
GO:1903706	regulation of hemopoiesis	5	412	1	0.0015	KMT2C,RB1,KMT2D,GLI3,PRMT1
GO:2000113	negative regulation of cellular macromolecule biosynthetic process	8	1348	0.68	0.0015	FOXA1,RB1,TP53,KMT2D,TAF3,BRCA2,SPOP,GLI3
GO:0001932	regulation of protein phosphorylation	8	1370	0.68	0.0016	APC,RB1,TP53,ATM,TPX2,CSPG4,PTEN,PRMT1
GO:0008340	determination of adult lifespan	2	13	2.1	0.0016	TP53,ATM
GO:0045596	negative regulation of cell differentiation	6	683	0.86	0.0016	FOXA1,RB1,PTEN,GLI3,FOXA2,PRMT1
GO:0045935	positive regulation of nucleobase-containing compound metabolic process	9	1770	0.62	0.0016	FOXA1,RB1,TP53,ATM,KMT2D,BRCA2,GLI3,FOXA2,TAF1L
GO:0090399	replicative senescence	2	13	2.1	0.0016	TP53,ATM
GO:1902531	regulation of intracellular signal transduction	9	1764	0.62	0.0016	TP53,ATM,TPX2,CSPG4,TAF3,PTEN,SPOP,PRMT1,TAF1L
GO:0016571	histone methylation	3	87	1.45	0.0018	KMT2C,KMT2D,PRMT1
GO:0030207	chondroitin sulfate catabolic process	2	14	2.07	0.0018	VCAN,CSPG4
GO:0000724	double-strand break repair via homologous recombination	3	88	1.44	0.0019	ATM,BRCA2,RAD51D
GO:0010628	positive regulation of gene expression	9	1826	0.6	0.0019	FOXA1,RB1,TP53,KMT2D,PTEN,BRCA2,GLI3,FOXA2,TAF1L
GO:0048523	negative regulation of cellular process	14	4454	0.41	0.0019	FOXA1,APC,RB1,TP53,ATM,KMT2D,TAF3,SPINT1,PTEN,BRCA2,SPOP,GLI3,FOXA2,PRMT1
GO:0045893	positive regulation of transcription, DNA-templated	8	1435	0.66	0.0021	FOXA1,RB1,TP53,KMT2D,BRCA2,GLI3,FOXA2,TAF1L
GO:0006978	DNA damage response, signal transduction by p53 class mediator resulting in transcription of p21 class mediator	2	17	1.98	0.0022	TP53,BRCA2
GO:0010468	regulation of gene expression	14	4533	0.4	0.0022	FOXA1,KMT2C,RB1,TP53,ATM,KMT2D,TAF3,PTEN,BRCA2,SPOP,GLI3,FOXA2,PRMT1,TAF1L
GO:0018205	peptidyl-lysine modification	4	250	1.12	0.0022	KMT2C,KMT2D,BRCA2,TAF1L
GO:0021904	dorsal/ventral neural tube patterning	2	17	1.98	0.0022	FOXA1,GLI3
GO:0045637	regulation of myeloid cell differentiation	4	249	1.12	0.0022	KMT2C,RB1,KMT2D,PRMT1
GO:0090304	nucleic acid metabolic process	13	3941	0.43	0.0022	FOXA1,TEX15,KMT2C,RB1,TP53,ATM,KMT2D,TAF3,BRCA2,GLI3,FOXA2,TAF1L,RAD51D
GO:0007568	aging	4	255	1.11	0.0023	TP53,ATM,PTEN,BRCA2
GO:0071704	organic substance metabolic process	20	9135	0.25	0.0023	FOXA1,TEX15,APC,KMT2C,VCAN,RB1,TP53,ATM,KMT2D,CSPG4,TAF3,PTEN,BRCA2,SPOP,GLI3,FOXA2,PRMT1,TAF1L,PIK3C2G,RAD51D
GO:0000723	telomere maintenance	3	101	1.38	0.0024	ATM,BRCA2,RAD51D
GO:0045944	positive regulation of transcription by RNA polymerase II	7	1104	0.71	0.0024	FOXA1,RB1,TP53,KMT2D,GLI3,FOXA2,TAF1L
GO:0060341	regulation of cellular localization	6	766	0.81	0.0024	APC,RB1,TP53,PTEN,GLI3,FOXA2
GO:0006281	DNA repair	5	491	0.92	0.0025	TEX15,TP53,ATM,BRCA2,RAD51D
GO:0009967	positive regulation of signal transduction	8	1493	0.64	0.0025	FOXA1,TP53,ATM,KMT2D,CSPG4,PTEN,SPOP,PRMT1
GO:0048468	cell development	8	1493	0.64	0.0025	FOXA1,RB1,ATM,KMT2D,PTEN,BRCA2,GLI3,PRMT1
GO:0006807	nitrogen compound metabolic process	19	8349	0.27	0.0026	FOXA1,TEX15,APC,KMT2C,VCAN,RB1,TP53,ATM,KMT2D,CSPG4,TAF3,PTEN,BRCA2,SPOP,GLI3,FOXA2,PRMT1,TAF1L,RAD51D
GO:0051123	RNA polymerase II preinitiation complex assembly	2	19	1.93	0.0026	TP53,TAF1L
GO:0006312	mitotic recombination	2	20	1.91	0.0027	BRCA2,RAD51D
GO:0033673	negative regulation of kinase activity	4	271	1.08	0.0027	APC,RB1,PTEN,FOXA2
GO:0035295	tube development	6	793	0.79	0.0027	FOXA1,RB1,CSPG4,SPINT1,PTEN,GLI3
GO:0035556	intracellular signal transduction	8	1528	0.63	0.0027	RB1,TP53,ATM,CSPG4,PTEN,BRCA2,PRMT1,PIK3C2G
GO:0048232	male gamete generation	5	507	0.91	0.0027	TEX15,ATM,SYNE1,BRCA2,TAF1L
GO:0090068	positive regulation of cell cycle process	4	273	1.08	0.0027	RB1,TP53,ATM,PRMT1
GO:0006289	nucleotide-excision repair	3	110	1.35	0.0028	TP53,BRCA2,RAD51D
GO:0000122	negative regulation of transcription by RNA polymerase II	6	809	0.78	0.0029	FOXA1,RB1,TP53,TAF3,SPOP,GLI3
GO:0007094	mitotic spindle assembly checkpoint	2	21	1.89	0.0029	APC,ATM
GO:0016477	cell migration	6	812	0.78	0.0029	APC,VCAN,CSPG4,PTEN,GLI3,PIK3C2G
GO:0033554	cellular response to stress	8	1553	0.62	0.0029	TEX15,APC,TP53,ATM,PTEN,BRCA2,PRMT1,RAD51D
GO:0043086	negative regulation of catalytic activity	6	809	0.78	0.0029	APC,RB1,TP53,SPINT1,PTEN,FOXA2
GO:0048512	circadian behavior	2	21	1.89	0.0029	TP53,PTEN
GO:0072359	circulatory system development	6	807	0.78	0.0029	RB1,ATM,CSPG4,SPINT1,PTEN,GLI3
GO:0006464	cellular protein modification process	11	2999	0.48	0.003	APC,KMT2C,VCAN,TP53,ATM,KMT2D,PTEN,BRCA2,SPOP,PRMT1,TAF1L
GO:0045892	negative regulation of transcription, DNA-templated	7	1169	0.69	0.003	FOXA1,RB1,TP53,KMT2D,TAF3,SPOP,GLI3
GO:0051457	maintenance of protein location in nucleus	2	22	1.87	0.003	TAF3,SYNE1
GO:0060249	anatomical structure homeostasis	4	285	1.06	0.003	RB1,ATM,BRCA2,RAD51D
GO:0065008	regulation of biological quality	12	3559	0.44	0.003	FOXA1,RB1,TP53,ATM,TAF3,SYNE1,PTEN,BRCA2,SPOP,FOXA2,PRMT1,RAD51D
GO:0051247	positive regulation of protein metabolic process	8	1587	0.61	0.0031	APC,RB1,TP53,ATM,TPX2,CSPG4,PTEN,PRMT1
GO:0018193	peptidyl-amino acid modification	6	842	0.76	0.0032	KMT2C,ATM,KMT2D,BRCA2,PRMT1,TAF1L
GO:0051704	multi-organism process	10	2514	0.51	0.0032	TEX15,RB1,TP53,ATM,KMT2D,SYNE1,PTEN,BRCA2,TAF1L,PIK3C2G
GO:0019538	protein metabolic process	13	4194	0.4	0.0033	APC,KMT2C,VCAN,TP53,ATM,KMT2D,CSPG4,PTEN,BRCA2,SPOP,GLI3,PRMT1,TAF1L
GO:0043549	regulation of kinase activity	6	849	0.76	0.0033	APC,RB1,TPX2,CSPG4,PTEN,FOXA2
GO:0050680	negative regulation of epithelial cell proliferation	3	122	1.3	0.0033	RB1,PTEN,BRCA2
GO:0071695	anatomical structure maturation	3	121	1.31	0.0033	FOXA1,RB1,BRCA2
GO:0030206	chondroitin sulfate biosynthetic process	2	25	1.81	0.0035	VCAN,CSPG4
GO:0043009	chordate embryonic development	5	550	0.87	0.0035	FOXA1,ATM,SPINT1,BRCA2,GLI3
GO:0044087	regulation of cellular component biogenesis	6	867	0.75	0.0036	APC,RB1,TP53,ATM,PTEN,ALMS1
GO:0003002	regionalization	4	313	1.02	0.0037	FOXA1,ATM,GLI3,FOXA2
GO:0033044	regulation of chromosome organization	4	313	1.02	0.0037	APC,RB1,TP53,ATM
GO:0071480	cellular response to gamma radiation	2	27	1.78	0.0038	TP53,ATM
GO:0009790	embryo development	6	890	0.74	0.004	FOXA1,ATM,SPINT1,BRCA2,GLI3,FOXA2
GO:0010629	negative regulation of gene expression	8	1670	0.59	0.004	FOXA1,RB1,TP53,ATM,KMT2D,TAF3,SPOP,GLI3
GO:0051053	negative regulation of DNA metabolic process	3	134	1.26	0.004	TP53,ATM,BRCA2
GO:0006661	phosphatidylinositol biosynthetic process	3	136	1.25	0.0042	ATM,PTEN,PIK3C2G
GO:0045597	positive regulation of cell differentiation	6	908	0.73	0.0043	FOXA1,RB1,SPINT1,PTEN,GLI3,PRMT1
GO:0045879	negative regulation of smoothened signaling pathway	2	29	1.75	0.0043	RB1,GLI3
GO:0042771	intrinsic apoptotic signaling pathway in response to DNA damage by p53 class mediator	2	30	1.74	0.0044	TP53,BRCA2
GO:0045736	negative regulation of cyclin-dependent protein serine/threonine kinase activity	2	30	1.74	0.0044	APC,PTEN
GO:0051094	positive regulation of developmental process	7	1286	0.65	0.0044	FOXA1,RB1,SPINT1,PTEN,GLI3,FOXA2,PRMT1
GO:0051246	regulation of protein metabolic process	10	2668	0.49	0.0044	APC,RB1,TP53,ATM,TPX2,CSPG4,SPINT1,PTEN,SPOP,PRMT1
GO:0071542	dopaminergic neuron differentiation	2	30	1.74	0.0044	FOXA1,FOXA2
GO:0080134	regulation of response to stress	7	1299	0.64	0.0045	TEX15,RB1,ATM,PTEN,SPOP,FOXA2,PRMT1
GO:0045931	positive regulation of mitotic cell cycle	3	144	1.23	0.0046	FOXA1,RB1,BRCA2
GO:0048469	cell maturation	3	146	1.22	0.0047	FOXA1,RB1,BRCA2
GO:0001934	positive regulation of protein phosphorylation	6	941	0.72	0.0048	TP53,ATM,TPX2,CSPG4,PTEN,PRMT1
GO:0030182	neuron differentiation	6	940	0.72	0.0048	FOXA1,RB1,PTEN,GLI3,FOXA2,PRMT1
GO:0035239	tube morphogenesis	5	615	0.82	0.0048	FOXA1,CSPG4,SPINT1,PTEN,GLI3
GO:0048856	anatomical structure development	14	5085	0.35	0.0048	FOXA1,VCAN,RB1,TP53,ATM,KMT2D,CSPG4,SPINT1,SYNE1,PTEN,BRCA2,GLI3,FOXA2,PRMT1
GO:0051568	histone H3-K4 methylation	2	32	1.71	0.0048	KMT2C,KMT2D
GO:0010389	regulation of G2/M transition of mitotic cell cycle	3	149	1.22	0.0049	ATM,TPX2,ALMS1
GO:0032501	multicellular organismal process	16	6507	0.3	0.0049	FOXA1,TEX15,VCAN,RB1,TP53,ATM,KMT2D,CSPG4,SPINT1,SYNE1,PTEN,BRCA2,GLI3,FOXA2,PRMT1,TAF1L
GO:0048665	neuron fate specification	2	33	1.69	0.0049	FOXA1,GLI3
GO:0080135	regulation of cellular response to stress	5	618	0.82	0.0049	TEX15,ATM,PTEN,SPOP,PRMT1
GO:1902533	positive regulation of intracellular signal transduction	6	959	0.71	0.0051	TP53,ATM,CSPG4,PTEN,SPOP,PRMT1
GO:0021915	neural tube development	3	154	1.2	0.0053	FOXA1,SPINT1,GLI3
GO:0009987	cellular process	24	14652	0.13	0.0056	FOXA1,TEX15,APC,KMT2C,VCAN,RB1,TP53,ATM,TPX2,KMT2D,CSPG4,TAF3,SPINT1,SYNE1,PTEN,BRCA2,SPOP,GLI3,FOXA2,PRMT1,TAF1L,PIK3C2G,RAD51D,ALMS1
GO:0065009	regulation of molecular function	11	3322	0.43	0.0056	FOXA1,APC,RB1,TP53,TPX2,CSPG4,TAF3,SPINT1,PTEN,SPOP,FOXA2
GO:0006367	transcription initiation from RNA polymerase II promoter	3	162	1.18	0.0058	TP53,TAF3,TAF1L
GO:0033365	protein localization to organelle	5	649	0.8	0.0058	RB1,ATM,TAF3,SYNE1,BRCA2
GO:0061138	morphogenesis of a branching epithelium	3	160	1.18	0.0058	FOXA1,SPINT1,GLI3
GO:2001252	positive regulation of chromosome organization	3	160	1.18	0.0058	RB1,TP53,ATM
GO:0051052	regulation of DNA metabolic process	4	381	0.93	0.0064	TEX15,TP53,ATM,BRCA2
GO:0051402	neuron apoptotic process	2	40	1.61	0.0066	RB1,ATM
GO:0022607	cellular component assembly	9	2343	0.5	0.0067	APC,TP53,TPX2,KMT2D,PTEN,PRMT1,TAF1L,RAD51D,ALMS1
GO:2001235	positive regulation of apoptotic signaling pathway	3	171	1.16	0.0067	TP53,PTEN,SPOP
GO:0048699	generation of neurons	7	1422	0.6	0.0068	FOXA1,RB1,SPINT1,PTEN,GLI3,FOXA2,PRMT1
GO:0048732	gland development	4	395	0.92	0.0071	FOXA1,ATM,PTEN,GLI3
GO:1903708	positive regulation of hemopoiesis	3	177	1.14	0.0072	RB1,GLI3,PRMT1
GO:0009896	positive regulation of catabolic process	4	399	0.91	0.0073	APC,RB1,ATM,PTEN
GO:0032270	positive regulation of cellular protein metabolic process	7	1496	0.58	0.0087	RB1,TP53,ATM,TPX2,CSPG4,PTEN,PRMT1
GO:0007131	reciprocal meiotic recombination	2	48	1.53	0.0089	ATM,RAD51D
GO:0042981	regulation of apoptotic process	7	1501	0.58	0.0089	FOXA1,APC,TP53,ATM,PTEN,SPOP,GLI3
GO:0050769	positive regulation of neurogenesis	4	425	0.88	0.0089	FOXA1,SPINT1,PTEN,GLI3
GO:0043525	positive regulation of neuron apoptotic process	2	49	1.52	0.0091	TP53,ATM
GO:0051241	negative regulation of multicellular organismal process	6	1098	0.65	0.0091	FOXA1,PTEN,BRCA2,GLI3,FOXA2,PRMT1
GO:0098813	nuclear chromosome segregation	3	196	1.1	0.0091	TEX15,RB1,ATM
GO:0009952	anterior/posterior pattern specification	3	197	1.09	0.0092	ATM,GLI3,FOXA2
GO:0000281	mitotic cytokinesis	2	50	1.51	0.0093	APC,BRCA2
GO:0032268	regulation of cellular protein metabolic process	9	2486	0.47	0.0095	APC,RB1,TP53,ATM,TPX2,CSPG4,SPINT1,PTEN,PRMT1
GO:0051716	cellular response to stimulus	15	6212	0.29	0.0095	FOXA1,TEX15,APC,RB1,TP53,ATM,CSPG4,SPINT1,PTEN,BRCA2,GLI3,FOXA2,PRMT1,PIK3C2G,RAD51D
GO:0009653	anatomical structure morphogenesis	8	1992	0.52	0.0096	FOXA1,RB1,ATM,CSPG4,SPINT1,PTEN,GLI3,FOXA2
GO:0036092	phosphatidylinositol-3-phosphate biosynthetic process	2	51	1.5	0.0096	ATM,PIK3C2G
GO:0051240	positive regulation of multicellular organismal process	7	1551	0.57	0.0102	FOXA1,RB1,SPINT1,PTEN,GLI3,FOXA2,PRMT1
GO:0033043	regulation of organelle organization	6	1155	0.63	0.0111	APC,RB1,TP53,ATM,TPX2,ALMS1
GO:0070228	regulation of lymphocyte apoptotic process	2	56	1.46	0.0111	TP53,PTEN
GO:2001244	positive regulation of intrinsic apoptotic signaling pathway	2	56	1.46	0.0111	TP53,SPOP
GO:0001568	blood vessel development	4	464	0.85	0.0112	CSPG4,SPINT1,PTEN,GLI3
GO:0006351	transcription, DNA-templated	9	2569	0.46	0.0112	FOXA1,KMT2C,RB1,TP53,KMT2D,TAF3,GLI3,FOXA2,TAF1L
GO:0006366	transcription by RNA polymerase II	5	784	0.72	0.0112	FOXA1,TP53,TAF3,GLI3,TAF1L
GO:0045732	positive regulation of protein catabolic process	3	217	1.05	0.0112	APC,RB1,PTEN
GO:1903827	regulation of cellular protein localization	4	465	0.85	0.0112	APC,RB1,TP53,GLI3
GO:0045859	regulation of protein kinase activity	5	788	0.71	0.0113	APC,RB1,TPX2,CSPG4,PTEN
GO:0045143	homologous chromosome segregation	2	58	1.45	0.0114	TEX15,ATM
GO:0065004	protein-DNA complex assembly	3	223	1.04	0.0119	TP53,TAF1L,RAD51D
GO:0051301	cell division	4	483	0.83	0.0125	APC,RB1,TPX2,BRCA2
GO:0007507	heart development	4	485	0.83	0.0126	RB1,ATM,PTEN,GLI3
GO:0006357	regulation of transcription by RNA polymerase II	9	2633	0.45	0.0127	FOXA1,RB1,TP53,KMT2D,TAF3,SPOP,GLI3,FOXA2,TAF1L
GO:0046824	positive regulation of nucleocytoplasmic transport	2	65	1.4	0.0135	TP53,GLI3
GO:0022409	positive regulation of cell-cell adhesion	3	238	1.01	0.0136	FOXA1,GLI3,FOXA2
GO:0048709	oligodendrocyte differentiation	2	66	1.39	0.0138	PTEN,GLI3
GO:0070192	chromosome organization involved in meiotic cell cycle	2	67	1.39	0.0141	TEX15,ATM
GO:0030258	lipid modification	3	245	1	0.0145	ATM,PTEN,PIK3C2G
GO:0007417	central nervous system development	5	861	0.68	0.0153	VCAN,ATM,PTEN,BRCA2,GLI3
GO:0030097	hemopoiesis	4	526	0.79	0.0157	RB1,ATM,BRCA2,GLI3
GO:0006469	negative regulation of protein kinase activity	3	254	0.98	0.0158	APC,RB1,PTEN
GO:0043627	response to estrogen	2	74	1.34	0.0166	KMT2D,GLI3
GO:0021766	hippocampus development	2	75	1.34	0.017	PTEN,GLI3
GO:0051179	localization	13	5233	0.31	0.0171	APC,VCAN,RB1,TP53,ATM,CSPG4,TAF3,SYNE1,PTEN,BRCA2,GLI3,PIK3C2G,ALMS1
GO:0050790	regulation of catalytic activity	8	2249	0.46	0.0174	APC,RB1,TP53,TPX2,CSPG4,SPINT1,PTEN,FOXA2
GO:0032880	regulation of protein localization	5	901	0.66	0.018	APC,RB1,TP53,GLI3,FOXA2
GO:2000177	regulation of neural precursor cell proliferation	2	79	1.31	0.0185	SPINT1,GLI3
GO:0016579	protein deubiquitination	3	275	0.95	0.0192	APC,TP53,PTEN
GO:0008585	female gonad development	2	84	1.29	0.0203	ATM,BRCA2
GO:0016070	RNA metabolic process	10	3430	0.38	0.0203	FOXA1,KMT2C,RB1,TP53,ATM,KMT2D,TAF3,GLI3,FOXA2,TAF1L
GO:0071214	cellular response to abiotic stimulus	3	282	0.94	0.0203	TP53,ATM,PTEN
GO:0009719	response to endogenous stimulus	6	1353	0.56	0.0205	FOXA1,APC,RB1,TP53,SPINT1,PTEN
GO:0001666	response to hypoxia	3	288	0.93	0.0209	TP53,ATM,PTEN
GO:0031058	positive regulation of histone modification	2	86	1.28	0.0209	TP53,ATM
GO:1903829	positive regulation of cellular protein localization	3	287	0.93	0.0209	APC,TP53,GLI3
GO:0034613	cellular protein localization	6	1367	0.55	0.021	RB1,TP53,ATM,TAF3,SYNE1,BRCA2
GO:1901653	cellular response to peptide	3	289	0.93	0.021	APC,TP53,PTEN
GO:0007275	multicellular organism development	12	4726	0.32	0.0214	FOXA1,VCAN,RB1,TP53,ATM,CSPG4,SPINT1,PTEN,BRCA2,GLI3,FOXA2,PRMT1
GO:0045639	positive regulation of myeloid cell differentiation	2	89	1.26	0.0217	RB1,PRMT1
GO:0002682	regulation of immune system process	6	1391	0.55	0.0224	KMT2C,RB1,ATM,KMT2D,GLI3,PRMT1
GO:0060562	epithelial tube morphogenesis	3	298	0.91	0.0224	FOXA1,SPINT1,GLI3
GO:0060070	canonical Wnt signaling pathway	2	93	1.24	0.0232	APC,PTEN
GO:0022612	gland morphogenesis	2	94	1.24	0.0235	FOXA1,GLI3
GO:0001701	in utero embryonic development	3	306	0.9	0.0236	SPINT1,BRCA2,GLI3
GO:0016573	histone acetylation	2	96	1.23	0.0243	BRCA2,TAF1L
GO:0031175	neuron projection development	4	616	0.72	0.0243	RB1,PTEN,GLI3,PRMT1
GO:0051260	protein homooligomerization	3	312	0.89	0.0246	APC,TP53,PRMT1
GO:0030155	regulation of cell adhesion	4	623	0.72	0.0251	FOXA1,PTEN,GLI3,FOXA2
GO:1902903	regulation of supramolecular fiber organization	3	316	0.89	0.0254	APC,RB1,ALMS1
GO:0046854	phosphatidylinositol phosphorylation	2	103	1.2	0.0271	ATM,PIK3C2G
GO:2000060	positive regulation of ubiquitin-dependent protein catabolic process	2	104	1.2	0.0275	RB1,PTEN
GO:0050896	response to stimulus	16	7824	0.22	0.0278	FOXA1,TEX15,APC,RB1,TP53,ATM,KMT2D,CSPG4,SPINT1,PTEN,BRCA2,GLI3,FOXA2,PRMT1,PIK3C2G,RAD51D
GO:0120036	plasma membrane bounded cell projection organization	5	1034	0.6	0.028	RB1,PTEN,GLI3,PRMT1,ALMS1
GO:0007420	brain development	4	650	0.7	0.0282	ATM,PTEN,BRCA2,GLI3
GO:0048585	negative regulation of response to stimulus	6	1483	0.52	0.0286	APC,RB1,ATM,PTEN,GLI3,FOXA2
GO:2000278	regulation of DNA biosynthetic process	2	108	1.18	0.029	TP53,ATM
GO:0042592	homeostatic process	6	1491	0.52	0.0292	FOXA1,RB1,ATM,BRCA2,SPOP,RAD51D
GO:0009628	response to abiotic stimulus	5	1052	0.59	0.0296	TP53,ATM,PTEN,BRCA2,RAD51D
GO:0031331	positive regulation of cellular catabolic process	3	343	0.85	0.0304	RB1,ATM,PTEN
GO:0071236	cellular response to antibiotic	2	112	1.16	0.0307	TP53,PTEN
GO:0065003	protein-containing complex assembly	6	1514	0.51	0.0309	APC,TP53,KMT2D,PRMT1,TAF1L,RAD51D
GO:0071495	cellular response to endogenous stimulus	5	1106	0.57	0.0355	APC,RB1,TP53,SPINT1,PTEN
GO:0090090	negative regulation of canonical Wnt signaling pathway	2	123	1.12	0.0359	APC,GLI3
GO:0061041	regulation of wound healing	2	124	1.12	0.0363	PTEN,FOXA2
GO:0032355	response to estradiol	2	126	1.11	0.0373	FOXA1,PTEN
GO:0048565	digestive tract development	2	126	1.11	0.0373	RB1,GLI3
GO:0090316	positive regulation of intracellular protein transport	2	126	1.11	0.0373	TP53,GLI3
GO:0006950	response to stress	9	3267	0.35	0.0412	TEX15,APC,TP53,ATM,PTEN,BRCA2,GLI3,PRMT1,RAD51D
GO:0048754	branching morphogenesis of an epithelial tube	2	134	1.09	0.0412	FOXA1,GLI3
GO:0009888	tissue development	6	1626	0.48	0.0413	FOXA1,RB1,ATM,SPINT1,PTEN,GLI3
GO:0030162	regulation of proteolysis	4	742	0.64	0.0413	RB1,SPINT1,PTEN,SPOP
GO:0009968	negative regulation of signal transduction	5	1160	0.55	0.0414	APC,RB1,ATM,PTEN,GLI3
GO:0051250	negative regulation of lymphocyte activation	2	135	1.08	0.0414	ATM,GLI3
GO:0140014	mitotic nuclear division	2	136	1.08	0.0418	RB1,TPX2
GO:0007154	cell communication	12	5219	0.27	0.0422	FOXA1,APC,RB1,TP53,ATM,CSPG4,PTEN,BRCA2,GLI3,FOXA2,PRMT1,PIK3C2G
GO:0030534	adult behavior	2	137	1.08	0.0422	PTEN,FOXA2
GO:0048667	cell morphogenesis involved in neuron differentiation	3	400	0.79	0.0428	RB1,PTEN,GLI3
GO:0009411	response to UV	2	139	1.07	0.043	TP53,BRCA2
GO:0071456	cellular response to hypoxia	2	139	1.07	0.043	TP53,PTEN
GO:1902107	positive regulation of leukocyte differentiation	2	139	1.07	0.043	RB1,GLI3
GO:0051641	cellular localization	7	2180	0.42	0.0444	RB1,TP53,ATM,TAF3,SYNE1,BRCA2,ALMS1
GO:0007166	cell surface receptor signaling pathway	7	2198	0.41	0.0462	FOXA1,APC,TP53,CSPG4,PTEN,GLI3,PRMT1
GO:0006508	proteolysis	5	1203	0.53	0.0465	APC,TP53,PTEN,SPOP,GLI3
GO:1903707	negative regulation of hemopoiesis	2	148	1.04	0.0474	GLI3,PRMT1
GO:0002683	negative regulation of immune system process	3	425	0.76	0.0487	ATM,GLI3,PRMT1
GO:0043254	regulation of protein complex assembly	3	425	0.76	0.0487	RB1,TP53,ATM
GO:0032869	cellular response to insulin stimulus	2	153	1.03	0.0498	APC,PTEN

## Sheet: Subnetwork2
Subnetwork 2:
11 genes: VCL,VWF,ITGA5,CTNNB1,ITGAL,AR,TPM2,MYH11,LAMA2,BRCA1,NEB
79 GO biological processes significantly enriched
#term ID	term description	observed gene count	background gene count	strength	false discovery rate	matching proteins in your network (labels)			Genes	LN	B	L
GO:0031589	cell-substrate adhesion	5	162	1.74	2.22e-05	VCL,VWF,ITGA5,CTNNB1,ITGAL			AR	18	19	2
GO:0016043	cellular component organization	11	5163	0.58	0.00021	VCL,VWF,ITGA5,CTNNB1,ITGAL,AR,TPM2,MYH11,LAMA2,BRCA1,NEB			CTNNB1	9	3	4
GO:0030198	extracellular matrix organization	5	296	1.48	0.00021	VWF,ITGA5,ITGAL,MYH11,LAMA2			NEB	4	5	1
GO:0006928	movement of cell or subcellular component	7	1355	0.96	0.00039	ITGA5,CTNNB1,ITGAL,TPM2,MYH11,LAMA2,NEB			MYH11	8	0	3
GO:0007155	cell adhesion	6	843	1.1	0.0004	VCL,VWF,ITGA5,CTNNB1,ITGAL,LAMA2			LAMA2	6	5	0
GO:0030521	androgen receptor signaling pathway	3	46	2.06	0.0004	CTNNB1,AR,BRCA1			BRCA1	2	2	3
GO:0060769	positive regulation of epithelial cell proliferation involved in prostate gland development	2	3	3.07	0.0004	CTNNB1,AR			ITGAL	1	3	1
GO:0071681	cellular response to indole-3-methanol	2	5	2.85	0.00065	CTNNB1,BRCA1			VWF	1	2	0
GO:0006936	muscle contraction	4	244	1.46	0.0007	VCL,TPM2,MYH11,NEB			ITGA5	1	0	2
GO:0016049	cell growth	3	97	1.74	0.0014	VCL,CTNNB1,AR			VCL	0	0	2
GO:0032989	cellular component morphogenesis	5	720	1.09	0.0017	VCL,CTNNB1,AR,MYH11,LAMA2			TPM2	1	0	0
GO:0060742	epithelial cell differentiation involved in prostate gland development	2	12	2.47	0.0017	CTNNB1,AR			Total	142	107	44
GO:0035112	genitalia morphogenesis	2	14	2.41	0.002	CTNNB1,AR			AR	0.126761	0.17757	0.0454545	*p-value = 0.0489 B>rest and p-value = 0.0564 L<rest
GO:0007160	cell-matrix adhesion	3	119	1.65	0.0021	VCL,CTNNB1,ITGAL			CTNNB1	0.0633803	0.0280374	0.0909091
GO:0045995	regulation of embryonic development	3	125	1.63	0.0023	CTNNB1,AR,LAMA2			NEB	0.028169	0.046729	0.0227273
GO:0051571	positive regulation of histone H3-K4 methylation	2	16	2.35	0.0023	CTNNB1,BRCA1			MYH11	0.056338	0	0.0681818	*p-value = 0.0016 B<rest
GO:0034329	cell junction assembly	3	135	1.6	0.0026	VCL,ITGA5,CTNNB1			LAMA2	0.0422535	0.046729	0	*p-value = 0.0543 L<rest
GO:0002009	morphogenesis of an epithelium	4	414	1.24	0.0027	VCL,ITGA5,CTNNB1,AR			BRCA1	0.0140845	0.0186916	0.0681818
GO:0098609	cell-cell adhesion	4	416	1.23	0.0027	VCL,ITGA5,CTNNB1,ITGAL			ITGAL	0.00704225	0.0280374	0.0227273
GO:0034394	protein localization to cell surface	2	21	2.23	0.003	VCL,CTNNB1			VWF	0.00704225	0.0186916	0
GO:0030539	male genitalia development	2	23	2.19	0.0035	CTNNB1,AR			ITGA5	0.00704225	0	0.0454545
GO:0061061	muscle structure development	4	457	1.19	0.0035	CTNNB1,MYH11,LAMA2,NEB			VCL	0	0	0.0454545
GO:0000904	cell morphogenesis involved in differentiation	4	498	1.15	0.0041	VCL,CTNNB1,AR,LAMA2			TPM2	0.00704225	0	0
GO:0006359	regulation of transcription by RNA polymerase III	2	26	2.14	0.0041	AR,BRCA1			Total	39	34	16
GO:0032501	multicellular organismal process	10	6507	0.44	0.0042	VCL,VWF,ITGA5,CTNNB1,AR,TPM2,MYH11,LAMA2,BRCA1,NEB			AR	0.461538	0.558824	0.125
GO:0034333	adherens junction assembly	2	33	2.03	0.005	VCL,CTNNB1			CTNNB1	0.230769	0.0882353	0.25
GO:0040019	positive regulation of embryonic development	2	34	2.02	0.005	CTNNB1,AR			NEB	0.102564	0.147059	0.0625
GO:1905332	positive regulation of morphogenesis of an epithelium	2	32	2.05	0.005	CTNNB1,AR			MYH11	0.205128	0	0.1875
GO:0048645	animal organ formation	2	35	2.01	0.0052	CTNNB1,AR			LAMA2	0.153846	0.147059	0
GO:0003008	system process	6	1827	0.77	0.0054	VCL,ITGA5,AR,TPM2,MYH11,NEB			BRCA1	0.0512821	0.0588235	0.1875
GO:0003156	regulation of animal organ formation	2	38	1.97	0.0056	CTNNB1,AR			ITGAL	0.025641	0.0882353	0.0625
GO:0030049	muscle filament sliding	2	38	1.97	0.0056	TPM2,NEB			VWF	0.025641	0.0588235	0
GO:2001234	negative regulation of apoptotic signaling pathway	3	218	1.39	0.0056	CTNNB1,AR,BRCA1			ITGA5	0.025641	0	0.125
GO:0033146	regulation of intracellular estrogen receptor signaling pathway	2	40	1.95	0.0058	AR,BRCA1			VCL	0	0	0.125
GO:0035987	endodermal cell differentiation	2	41	1.94	0.0059	ITGA5,CTNNB1			TPM2	0.025641	0	0
GO:0009653	anatomical structure morphogenesis	6	1992	0.73	0.0072	VCL,ITGA5,CTNNB1,AR,MYH11,LAMA2
GO:0007159	leukocyte cell-cell adhesion	2	49	1.86	0.0076	ITGA5,ITGAL
GO:0060688	regulation of morphogenesis of a branching structure	2	53	1.83	0.0085	CTNNB1,AR
GO:0007157	heterophilic cell-cell adhesion via plasma membrane cell adhesion molecules	2	54	1.82	0.0087	ITGA5,ITGAL
GO:0045765	regulation of angiogenesis	3	277	1.28	0.0087	ITGA5,CTNNB1,BRCA1
GO:0046605	regulation of centrosome cycle	2	59	1.78	0.0098	CTNNB1,BRCA1
GO:1990138	neuron projection extension	2	60	1.77	0.01	VCL,CTNNB1
GO:0022607	cellular component assembly	6	2343	0.66	0.014	VCL,VWF,ITGA5,CTNNB1,AR,MYH11
GO:0048468	cell development	5	1493	0.78	0.014	VCL,CTNNB1,AR,MYH11,LAMA2
GO:0048589	developmental growth	3	340	1.2	0.014	VCL,CTNNB1,AR
GO:0048646	anatomical structure formation involved in morphogenesis	4	831	0.93	0.014	ITGA5,CTNNB1,AR,MYH11
GO:0007098	centrosome cycle	2	78	1.66	0.0141	CTNNB1,BRCA1
GO:0007275	multicellular organism development	8	4726	0.48	0.0145	VCL,ITGA5,CTNNB1,AR,MYH11,LAMA2,BRCA1,NEB
GO:0043066	negative regulation of apoptotic process	4	859	0.92	0.0148	ITGA5,CTNNB1,AR,BRCA1
GO:0007229	integrin-mediated signaling pathway	2	84	1.63	0.0151	ITGA5,ITGAL
GO:0110110	positive regulation of animal organ morphogenesis	2	83	1.63	0.0151	CTNNB1,AR
GO:0009790	embryo development	4	890	0.9	0.0152	ITGA5,CTNNB1,AR,BRCA1
GO:0097327	response to antineoplastic agent	2	87	1.61	0.0152	CTNNB1,BRCA1
GO:0009888	tissue development	5	1626	0.74	0.0159	VCL,ITGA5,CTNNB1,AR,MYH11
GO:0007010	cytoskeleton organization	4	953	0.87	0.0182	CTNNB1,TPM2,MYH11,BRCA1
GO:0022603	regulation of anatomical structure morphogenesis	4	961	0.87	0.0182	ITGA5,CTNNB1,AR,BRCA1
GO:0044409	entry into host	2	100	1.55	0.0182	ITGA5,CTNNB1
GO:2001237	negative regulation of extrinsic apoptotic signaling pathway	2	104	1.53	0.019	AR,BRCA1
GO:0048812	neuron projection morphogenesis	3	448	1.08	0.0208	VCL,CTNNB1,LAMA2
GO:0001775	cell activation	4	1024	0.84	0.0212	VCL,VWF,CTNNB1,ITGAL
GO:0051493	regulation of cytoskeleton organization	3	477	1.05	0.023	CTNNB1,BRCA1,NEB
GO:0030029	actin filament-based process	3	493	1.03	0.0248	TPM2,MYH11,NEB
GO:2000026	regulation of multicellular organismal development	5	1876	0.68	0.0248	ITGA5,CTNNB1,AR,LAMA2,BRCA1
GO:0002576	platelet degranulation	2	129	1.44	0.025	VCL,VWF
GO:0048754	branching morphogenesis of an epithelial tube	2	134	1.42	0.0259	CTNNB1,AR
GO:0031401	positive regulation of protein modification process	4	1149	0.79	0.0281	ITGA5,CTNNB1,AR,BRCA1
GO:0040011	locomotion	4	1144	0.79	0.0281	ITGA5,CTNNB1,ITGAL,LAMA2
GO:0048731	system development	7	4144	0.48	0.0281	VCL,ITGA5,CTNNB1,AR,MYH11,LAMA2,NEB
GO:0043009	chordate embryonic development	3	550	0.99	0.0307	CTNNB1,AR,BRCA1
GO:0010001	glial cell differentiation	2	154	1.36	0.0323	CTNNB1,LAMA2
GO:0045766	positive regulation of angiogenesis	2	162	1.34	0.0331	ITGA5,BRCA1
GO:0007017	microtubule-based process	3	605	0.95	0.0357	CTNNB1,MYH11,BRCA1
GO:0035239	tube morphogenesis	3	615	0.94	0.0369	ITGA5,CTNNB1,AR
GO:0051094	positive regulation of developmental process	4	1286	0.74	0.0369	ITGA5,CTNNB1,AR,BRCA1
GO:0002064	epithelial cell development	2	179	1.3	0.037	CTNNB1,AR
GO:0007565	female pregnancy	2	180	1.3	0.037	ITGA5,AR
GO:0045055	regulated exocytosis	3	691	0.89	0.0475	VCL,VWF,ITGAL
GO:0051054	positive regulation of DNA metabolic process	2	209	1.23	0.0476	CTNNB1,BRCA1
GO:0030154	cell differentiation	6	3457	0.49	0.0492	VCL,ITGA5,CTNNB1,AR,MYH11,LAMA2

## Sheet: Subnetwork3
Subnetwork 3:
10 genes: PCDHB14,FAT2,DCHS1,PCDH11X,PCDH15,PCDHA12,CDH23,PCDHA2,FAT3,PCDHA8
15 GO biological processes significantly enriched
#term ID	term description	observed gene count	background gene count	strength	false discovery rate	matching proteins in your network (labels)			Genes	LN	B	L
GO:0007156	homophilic cell adhesion via plasma membrane adhesion molecules	10	158	2.09	3.39e-19	PCDHB14,FAT2,DCHS1,PCDH11X,PCDH15,PCDHA12,CDH23,PCDHA2,FAT3,PCDHA8			FAT3	7	2	3
GO:0016339	calcium-dependent cell-cell adhesion via plasma membrane cell adhesion molecules	3	29	2.31	1.61e-05	PCDHB14,DCHS1,CDH23			PCDH15	6	6	1
GO:0050957	equilibrioception	2	7	2.75	0.00025	PCDH15,CDH23			FAT2	2	3	2
GO:0007399	nervous system development	7	2206	0.79	0.00053	PCDHB14,DCHS1,PCDH15,PCDHA12,CDH23,PCDHA2,PCDHA8			CDH23	3	2	2
GO:0048839	inner ear development	3	177	1.52	0.002	DCHS1,PCDH15,CDH23			DCHS1	3	1	2
GO:0007267	cell-cell signaling	5	1073	0.96	0.0021	PCDHB14,PCDH15,PCDHA12,PCDHA2,PCDHA8			PCDHA8	0	2	2
GO:0045494	photoreceptor cell maintenance	2	36	2.04	0.0028	PCDH15,CDH23			PCDHA2	4	2	0
GO:0007275	multicellular organism development	8	4726	0.52	0.0044	PCDHB14,DCHS1,PCDH15,PCDHA12,CDH23,PCDHA2,FAT3,PCDHA8			PCDHA12	2	3	1
GO:0032501	multicellular organismal process	9	6507	0.43	0.0045	PCDHB14,FAT2,DCHS1,PCDH15,PCDHA12,CDH23,PCDHA2,FAT3,PCDHA8			PCDHB14	2	2	0
GO:0007605	sensory perception of sound	2	144	1.43	0.0223	PCDH15,CDH23			PCDH11X	2	0	2
GO:0050953	sensory perception of light stimulus	2	214	1.26	0.0422	PCDH15,CDH23			Total	142	107	44
									FAT3	0.0492958	0.0186916	0.0681818
									PCDH15	0.0422535	0.0560748	0.0227273
									FAT2	0.0140845	0.0280374	0.0454545
									CDH23	0.0211268	0.0186916	0.0454545
									DCHS1	0.0211268	0.00934579	0.0454545
									PCDHA8	0	0.0186916	0.0454545	*p-value = 0.0217 LN<rest
									PCDHA2	0.028169	0.0186916	0
									PCDHA12	0.0140845	0.0280374	0.0227273
									PCDHB14	0.0140845	0.0186916	0
									PCDH11X	0.0140845	0	0.0454545	*p-value = 0.0575 B<rest
									Total	28	20	13
									FAT3	0.25	0.1	0.230769
									PCDH15	0.214286	0.3	0.0769231
									FAT2	0.0714286	0.15	0.153846
									CDH23	0.107143	0.1	0.153846
									DCHS1	0.107143	0.05	0.153846
									PCDHA8	0	0.1	0.153846
									PCDHA2	0.142857	0.1	0
									PCDHA12	0.0714286	0.15	0.0769231
									PCDHB14	0.0714286	0.1	0
									PCDH11X	0.0714286	0	0.153846

## Sheet: Subnetwork4
Subnetwork 4:
8 genes: LRRC7,GRIN2C,SHANK1,CACNA1H,GRM1,RYR2,GRIA1,NOS1
72 GO biological processes significantly enriched
#term ID	term description	observed gene count	background gene count	strength	false discovery rate	matching proteins in your network (labels)			Genes	LN	B	L
GO:0042391	regulation of membrane potential	5	408	1.48	0.00016	GRIN2C,SHANK1,CACNA1H,RYR2,GRIA1			RYR2	10	12	0
GO:0003008	system process	7	1827	0.97	0.00017	GRIN2C,SHANK1,CACNA1H,GRM1,RYR2,GRIA1,NOS1			GRM1	4	2	1
GO:0007215	glutamate receptor signaling pathway	3	43	2.23	0.00017	GRIN2C,GRM1,GRIA1			GRIA1	7	1	0
GO:0044057	regulation of system process	5	516	1.37	0.00017	SHANK1,CACNA1H,GRM1,RYR2,NOS1			LRRC7	5	1	3
GO:0099566	regulation of postsynaptic cytosolic calcium ion concentration	2	3	3.21	0.00022	GRM1,GRIA1			CACNA1H	6	0	2
GO:0051480	regulation of cytosolic calcium ion concentration	4	289	1.53	0.00039	GRIN2C,GRM1,RYR2,GRIA1			SHANK1	3	1	1
GO:0098735	positive regulation of the force of heart contraction	2	5	2.99	0.00039	RYR2,NOS1			GRIN2C	2	0	1
GO:0050804	modulation of chemical synaptic transmission	4	316	1.49	0.0004	GRIN2C,SHANK1,GRM1,GRIA1			NOS1	3	0	0
GO:0099565	chemical synaptic transmission, postsynaptic	3	81	1.96	0.0004	GRIN2C,GRM1,GRIA1			Total	142	107	44
GO:0019725	cellular homeostasis	5	806	1.18	0.00042	GRIN2C,GRM1,RYR2,GRIA1,NOS1			RYR2	0.0704225	0.11215	0	*p-value = 0.0427 B>rest and p-value = 0.0109 L<rest
GO:1905114	cell surface receptor signaling pathway involved in cell-cell signaling	4	383	1.41	0.00063	GRIN2C,GRM1,RYR2,GRIA1			GRM1	0.028169	0.0186916	0.0227273
GO:0034765	regulation of ion transmembrane transport	4	434	1.35	0.00065	SHANK1,CACNA1H,RYR2,NOS1			GRIA1	0.0492958	0.00934579	0	*p-value = 0.0212 LN>rest and p-value = 0.0364 L<rest
GO:0099537	trans-synaptic signaling	4	408	1.38	0.00065	GRIN2C,GRM1,GRIA1,NOS1			LRRC7	0.0352113	0.00934579	0.0681818
GO:0007267	cell-cell signaling	5	1073	1.06	0.00093	GRIN2C,GRM1,RYR2,GRIA1,NOS1			CACNA1H	0.0422535	0	0.0454545	*p-value = 0.0072 B<rest
GO:0007520	myoblast fusion	2	19	2.41	0.0011	CACNA1H,NOS1			SHANK1	0.0211268	0.00934579	0.0227273
GO:0008016	regulation of heart contraction	3	201	1.56	0.0014	CACNA1H,RYR2,NOS1			GRIN2C	0.0140845	0	0.0227273
GO:0035235	ionotropic glutamate receptor signaling pathway	2	25	2.29	0.0014	GRIN2C,GRIA1			NOS1	0.0211268	0	0	*p-value = 0.0378 LN>rest
GO:0050877	nervous system process	5	1271	0.98	0.0014	GRIN2C,SHANK1,CACNA1H,GRM1,GRIA1			Total	35	16	8
GO:0065008	regulation of biological quality	7	3559	0.68	0.0014	GRIN2C,SHANK1,CACNA1H,GRM1,RYR2,GRIA1,NOS1			RYR2	0.285714	0.75	0
GO:0070588	calcium ion transmembrane transport	3	189	1.59	0.0014	GRIN2C,CACNA1H,RYR2			GRM1	0.114286	0.125	0.125
GO:0032412	regulation of ion transmembrane transporter activity	3	224	1.52	0.0016	SHANK1,RYR2,NOS1			GRIA1	0.2	0.0625	0
GO:0007616	long-term memory	2	34	2.16	0.0017	SHANK1,GRIA1			LRRC7	0.142857	0.0625	0.375
GO:0006936	muscle contraction	3	244	1.48	0.0018	CACNA1H,RYR2,NOS1			CACNA1H	0.171429	0	0.25
GO:0007204	positive regulation of cytosolic calcium ion concentration	3	251	1.47	0.0018	GRIN2C,GRM1,RYR2			SHANK1	0.0857143	0.0625	0.125
GO:0098655	cation transmembrane transport	4	720	1.13	0.0018	GRIN2C,CACNA1H,RYR2,GRIA1			GRIN2C	0.0571429	0	0.125
GO:0035418	protein localization to synapse	2	40	2.09	0.0019	GRIN2C,SHANK1			NOS1	0.0857143	0	0
GO:0019932	second-messenger-mediated signaling	3	266	1.44	0.002	GRIN2C,RYR2,NOS1
GO:0032501	multicellular organismal process	8	6507	0.48	0.0022	LRRC7,GRIN2C,SHANK1,CACNA1H,GRM1,RYR2,GRIA1,NOS1
GO:0050885	neuromuscular process controlling balance	2	49	2	0.0025	GRIN2C,SHANK1
GO:0051239	regulation of multicellular organismal process	6	2788	0.72	0.0025	LRRC7,SHANK1,CACNA1H,GRM1,RYR2,NOS1
GO:1904062	regulation of cation transmembrane transport	3	294	1.4	0.0025	SHANK1,RYR2,NOS1
GO:1903779	regulation of cardiac conduction	2	53	1.97	0.0027	RYR2,NOS1
GO:0097553	calcium ion transmembrane import into cytosol	2	58	1.93	0.0031	GRIN2C,RYR2
GO:0051279	regulation of release of sequestered calcium ion into cytosol	2	75	1.81	0.0047	RYR2,NOS1
GO:0055117	regulation of cardiac muscle contraction	2	74	1.82	0.0047	RYR2,NOS1
GO:0060079	excitatory postsynaptic potential	2	76	1.81	0.0048	GRIN2C,GRIA1
GO:0010646	regulation of cell communication	6	3327	0.64	0.0052	GRIN2C,SHANK1,GRM1,RYR2,GRIA1,NOS1
GO:0023051	regulation of signaling	6	3360	0.64	0.0053	GRIN2C,SHANK1,GRM1,RYR2,GRIA1,NOS1
GO:0023052	signaling	7	5108	0.53	0.0053	LRRC7,GRIN2C,CACNA1H,GRM1,RYR2,GRIA1,NOS1
GO:0007154	cell communication	7	5219	0.52	0.0058	LRRC7,GRIN2C,CACNA1H,GRM1,RYR2,GRIA1,NOS1
GO:1901019	regulation of calcium ion transmembrane transporter activity	2	91	1.73	0.0059	RYR2,NOS1
GO:0050896	response to stimulus	8	7824	0.4	0.0062	LRRC7,GRIN2C,SHANK1,CACNA1H,GRM1,RYR2,GRIA1,NOS1
GO:0061061	muscle structure development	3	457	1.21	0.0062	CACNA1H,RYR2,NOS1
GO:0001508	action potential	2	104	1.67	0.0072	CACNA1H,RYR2
GO:0035637	multicellular organismal signaling	2	110	1.65	0.0078	CACNA1H,RYR2
GO:0006941	striated muscle contraction	2	111	1.64	0.0079	RYR2,NOS1
GO:0031644	regulation of neurological system process	2	112	1.64	0.0079	SHANK1,GRM1
GO:0007610	behavior	3	541	1.13	0.009	SHANK1,GRM1,GRIA1
GO:0019722	calcium-mediated signaling	2	132	1.57	0.0102	GRIN2C,RYR2
GO:1904064	positive regulation of cation transmembrane transport	2	131	1.57	0.0102	RYR2,NOS1
GO:2001257	regulation of cation channel activity	2	152	1.51	0.0129	SHANK1,NOS1
GO:0048731	system development	6	4144	0.55	0.013	LRRC7,GRIN2C,SHANK1,CACNA1H,RYR2,NOS1
GO:0051716	cellular response to stimulus	7	6212	0.44	0.0142	LRRC7,GRIN2C,CACNA1H,GRM1,RYR2,GRIA1,NOS1
GO:0048167	regulation of synaptic plasticity	2	164	1.47	0.0144	GRIN2C,GRIA1
GO:0051240	positive regulation of multicellular organismal process	4	1551	0.8	0.0156	LRRC7,SHANK1,RYR2,NOS1
GO:0050767	regulation of neurogenesis	3	730	1	0.018	LRRC7,SHANK1,NOS1
GO:0007165	signal transduction	6	4738	0.49	0.0242	LRRC7,GRIN2C,GRM1,RYR2,GRIA1,NOS1
GO:0048522	positive regulation of cellular process	6	4898	0.48	0.0275	LRRC7,SHANK1,CACNA1H,GRM1,RYR2,NOS1
GO:0010976	positive regulation of neuron projection development	2	251	1.29	0.0282	LRRC7,SHANK1
GO:0051050	positive regulation of transport	3	892	0.92	0.0282	CACNA1H,RYR2,NOS1
GO:0065009	regulation of molecular function	5	3322	0.57	0.0313	GRIN2C,SHANK1,GRM1,RYR2,NOS1
GO:0009653	anatomical structure morphogenesis	4	1992	0.69	0.0327	SHANK1,CACNA1H,RYR2,NOS1
GO:0001666	response to hypoxia	2	288	1.23	0.0346	RYR2,NOS1
GO:0007517	muscle organ development	2	287	1.23	0.0346	CACNA1H,RYR2
GO:0051179	localization	6	5233	0.45	0.0363	LRRC7,GRIN2C,SHANK1,CACNA1H,RYR2,GRIA1
GO:0050794	regulation of cellular process	8	10484	0.27	0.0397	LRRC7,GRIN2C,SHANK1,CACNA1H,GRM1,RYR2,GRIA1,NOS1
GO:0009628	response to abiotic stimulus	3	1052	0.84	0.0412	GRM1,RYR2,NOS1
GO:0051641	cellular localization	4	2180	0.65	0.0423	GRIN2C,SHANK1,RYR2,GRIA1
GO:0007399	nervous system development	4	2206	0.65	0.0432	LRRC7,GRIN2C,SHANK1,NOS1
GO:0010038	response to metal ion	2	339	1.16	0.0432	CACNA1H,RYR2
GO:0032970	regulation of actin filament-based process	2	338	1.16	0.0432	SHANK1,RYR2
GO:0051130	positive regulation of cellular component organization	3	1128	0.81	0.0462	LRRC7,SHANK1,NOS1

## Sheet: Subnetwork5
Subnetwork 5:
5 genes: CLEC10A,MUC17,MUC16,MUC4,MUC2
4 GO biological processes significantly enriched
#term ID	term description	observed gene count	background gene count	strength	false discovery rate	matching proteins in your network (labels)			Genes	LN	B	L
GO:0002223	stimulatory C-type lectin receptor signaling pathway	4	62	2.4	4.22e-08	CLEC10A,MUC17,MUC16,MUC4			MUC16	13	16	2
GO:0016266	O-glycan processing	4	57	2.44	4.22e-08	MUC17,GALNT12,MUC16,MUC4			MUC17	6	0	1
GO:0043902	positive regulation of multi-organism process	4	394	1.6	4.06e-06	CLEC10A,MUC17,MUC16,MUC4			MUC2	3	3	1
GO:0007155	cell adhesion	2	843	0.97	0.0338	MUC16,MUC4			MUC4	2	2	1
									CLEC10A	1	0	0
									Total	142	107	44
									MUC16	0.0915493	0.149533	0.0454545	*p-value = 0.0402 B>rest
									MUC17	0.0422535	0	0.0227273	*p-value = 0.0120 B<rest and p-value = 0.0372 LN>rest
									MUC2	0.0211268	0.0280374	0.0227273
									MUC4	0.0140845	0.0186916	0.0227273
									CLEC10A	0.00704225	0	0
									Total	24	21	4
									MUC16	0.541667	0.761905	0.5
									MUC17	0.25	0	0.25
									MUC2	0.125	0.142857	0.25
									MUC4	0.0833333	0.0952381	0.25
									CLEC10A	0.0416667	0	0

## Sheet: Subnetwork6
Subnetwork 6:
4 genes: ITGB6,COL11A1,COL5A1,ITGAX
8 GO biological processes significantly enriched
#term ID	term description	observed gene count	background gene count	strength	false discovery rate	matching proteins in your network (labels)			Genes	LN	B	L
GO:0030198	extracellular matrix organization	4	296	1.82	1.18e-05	ITGB6,COL11A1,COL5A1,ITGAX			ITGB6	3	3	2
GO:0035989	tendon development	2	5	3.29	4.78e-05	COL11A1,COL5A1			COL5A1	3	3	0
GO:0030199	collagen fibril organization	2	39	2.4	0.0014	COL11A1,COL5A1			COL11A1	1	5	1
GO:0007229	integrin-mediated signaling pathway	2	84	2.07	0.005	ITGB6,ITGAX			ITGAX	1	0	0
GO:0007155	cell adhesion	3	843	1.24	0.0113	ITGB6,COL5A1,ITGAX			Total	142	107	44
GO:0009887	animal organ morphogenesis	3	865	1.23	0.0113	COL11A1,COL5A1,ITGAX			ITGB6	0.0211268	0.0280374	0.0454545
GO:0003007	heart morphogenesis	2	235	1.62	0.0188	COL11A1,COL5A1			COL5A1	0.0211268	0.0280374	0
GO:0090596	sensory organ morphogenesis	2	248	1.6	0.019	COL11A1,COL5A1			COL11A1	0.00704225	0.046729	0.0227273	*p-value = 0.0481 B>rest and p-value = 0.0488 LN<rest
									ITGAX	0.00704225	0	0
									Total	8	10	3
									ITGB6	0.375	0.3	0.666667
									COL5A1	0.375	0.3	0
									COL11A1	0.125	0.5	0.333333
									ITGAX	0.125	0	0

## Sheet: Subnetwork7
Subnetwork 7:
4 genes: GAK,SYNJ2,AMPH,IGF2R
5 GO biological processes significantly enriched
#term ID	term description	observed gene count	background gene count	strength	false discovery rate	matching proteins in your network (labels)			Genes	LN	B	L
GO:0061024	membrane organization	4	729	1.43	0.00039	GAK,SYNJ2,AMPH,IGF2R			IGF2R	4	2	0
GO:0006897	endocytosis	3	510	1.46	0.0071	GAK,AMPH,IGF2R			GAK	1	4	0
GO:0007041	lysosomal transport	2	90	2.04	0.008	GAK,IGF2R			AMPH	5	1	0
GO:0098657	import into cell	3	609	1.38	0.008	GAK,AMPH,IGF2R			SYNJ2	3	1	0
GO:0006898	receptor-mediated endocytosis	2	209	1.67	0.0229	GAK,IGF2R			Total	142	107	44
									IGF2R	0.028169	0.0186916	0
									GAK	0.00704225	0.0373832	0	*p-value = 0.049 B>rest
									AMPH	0.0352113	0.00934579	0
									SYNJ2	0.0211268	0.00934579	0
									Total	13	8	0
									IGF2R	0.307692	0.25	0
									GAK	0.0769231	0.5	0
									AMPH	0.384615	0.125	0
									SYNJ2	0.230769	0.125	0

## Sheet: Subnetwork8
Subnetwork 8:
3 genes: FAT4,DCHS2, FRMD1
1 GO biological process significantly enriched
#term ID	term description	observed gene count	background gene count	strength	false discovery rate	matching proteins in your network (labels)			Genes	LN	B	L
GO:0007156	homophilic cell adhesion via plasma membrane adhesion molecules	2	158	1.92	0.025	FAT4,DCHS2			DCHS2	6	5	4
									FAT4	7	3	3
									FRMD1	0	1	1
									Total	142	107	44
									DCHS2	0.0422535	0.046729	0.0909091
									FAT4	0.0492958	0.0280374	0.0681818
									FRMD1	0	0.00934579	0.0227273
									Total	13	8	8
									DCHS2	0.461538	0.625	0.5
									FAT4	0.538462	0.375	0.375
									FRMD1	0	0.125	0.125

## Sheet: Subnetwork9
Subnetwork 9:
2 genes: FLG,FMN1
No statistically significant result
		Genes	LN	B	L
		FLG	9	2	0
		FMN1	0	3	2
		Total	142	107	44
		FLG	0.0633803	0.0186916	0	*p-value = 0.0192 LN>rest and p-value = 0.0163 L<rest
		FMN1	0	0.0211268	0.0140845	*p-value = 0.0102 LN<rest
		Total	9	5	2
		FLG	1	0.4	0
		FMN1	0	0.6	1

## Sheet: Subnetwork10
Subnetwork 10:
2 genes: FBXO41,RNF213
1 GO biological process significantly enriched
#term ID	term description	observed gene count	background gene count	strength	false discovery rate	matching proteins in your network (labels)			Genes	LN	B	L
GO:0000209	protein polyubiquitination	2	240	1.91	0.0113	FBXO41,RNF213			RNF213	5	2	0
									FBXO41	1	0	2
									Total	142	107	44
									RNF213	0.0352113	0.0186916	0
									FBXO41	0.00704225	0	0.0454545
									Total	6	2	2
									RNF213	0.833333	1	0
									FBXO41	0.166667	0	1

[truncated: 4 more sheets: Subnetwork11, Subnetwork12, Subnetwork13, Subnetwork14]
